# Supplementary material for: Enhanced fibrotic potential of COL1A1hiNR4A1low fibroblasts in ischemic heart revealed by transcriptional dynamics heterogeneity analysis at both bulk and single-cell levels
Source: Front Cardiovasc Med. 2025 Jan 6;11:1460813. doi: 10.3389/fcvm.2024.1460813 (PMC11743554; doi:10.3389/fcvm.2024.1460813)
Supplement: Supplementary file 1 [file Datasheet1.csv]

gene	p_val	avg_log2FC	pct.1	pct.2	p_val_adj	cluster
CCDC102B	0	2.304543221	0.768	0.282	0	2
GUCY1A3	0	1.854583108	0.595	0.126	0	2
TEX41	0	1.6581359	0.457	0.112	0	2
COL1A1	0	1.641857567	0.731	0.289	0	2
PRICKLE1	0	1.488834129	0.735	0.307	0	2
NPPB	0	1.396278991	0.511	0.053	0	2
NREP	0	1.358386674	0.549	0.177	0	2
COL1A2	0	1.28576453	0.924	0.633	0	2
PIEZO2	0	1.206174009	0.249	0.028	0	2
WISP1	0	1.139916183	0.35	0.052	0	2
MYH7	0	1.11483066	0.75	0.302	0	2
TCAP	0	1.085295777	0.55	0.158	0	2
LRRC17	0	0.928025931	0.324	0.055	0	2
NR4A1	2.17E-299	-3.291828232	0.047	0.507	6.45E-295	2
EDIL3	1.31E-279	1.314336528	0.7	0.321	3.90E-275	2
COL3A1	2.10E-274	1.105394087	0.9	0.582	6.26E-270	2
CRYAB	1.48E-260	1.01296218	0.605	0.222	4.41E-256	2
ACTC1	3.06E-259	1.000622443	0.567	0.198	9.08E-255	2
MIR4435-2HG	5.45E-255	1.184245351	0.787	0.416	1.62E-250	2
THY1	7.24E-250	0.481766533	0.137	0.009	2.15E-245	2
PDE3A	7.17E-249	1.135280313	0.864	0.588	2.13E-244	2
OLFML2B	5.49E-247	0.804611608	0.205	0.027	1.63E-242	2
SEMA5A	1.08E-245	1.750567468	0.406	0.12	3.21E-241	2
ST6GAL2	2.09E-240	0.582732561	0.142	0.011	6.21E-236	2
CARMN	1.27E-238	0.997082282	0.271	0.052	3.79E-234	2
IL34	2.14E-227	0.658790821	0.194	0.026	6.35E-223	2
RNF152	1.72E-226	1.059294766	0.518	0.187	5.10E-222	2
SASH1	3.82E-224	1.281218487	0.829	0.527	1.13E-219	2
KCNQ1OT1	6.60E-223	1.129548868	0.615	0.275	1.96E-218	2
KCNE4	5.01E-221	0.804750384	0.22	0.036	1.49E-216	2
NRXN3	2.73E-219	1.626068234	0.549	0.223	8.11E-215	2
FAP	3.23E-219	0.964345211	0.553	0.216	9.59E-215	2
POSTN	4.99E-218	1.222740851	0.489	0.17	1.48E-213	2
NRP1	5.87E-218	1.151102797	0.672	0.318	1.74E-213	2
LMCD1	5.25E-213	1.054168171	0.514	0.196	1.56E-208	2
RP11-317J19.1	1.76E-212	1.014281353	0.2	0.031	5.25E-208	2
ACTA1	3.19E-212	0.885935453	0.683	0.305	9.48E-208	2
GPC6	4.03E-212	1.377969969	0.748	0.432	1.20E-207	2
COL14A1	6.78E-210	1.04867054	0.665	0.315	2.01E-205	2
POT1-AS1	1.33E-205	0.872893437	0.261	0.056	3.97E-201	2
ACTN1	2.81E-203	0.85664128	0.588	0.245	8.35E-199	2
MYL9	3.00E-202	0.711193255	0.406	0.123	8.90E-198	2
RP11-563P16.1	8.09E-200	1.302381642	0.584	0.265	2.40E-195	2
EVA1A	1.53E-199	0.553211933	0.156	0.019	4.56E-195	2
SLC44A5	1.10E-196	1.045050777	0.229	0.045	3.27E-192	2
EDNRA	5.82E-196	1.063964646	0.347	0.1	1.73E-191	2
DNM3OS	7.32E-196	0.925382962	0.565	0.246	2.17E-191	2
TPM2	5.86E-194	0.758653631	0.343	0.097	1.74E-189	2
TMEM108	7.43E-194	1.303725285	0.564	0.254	2.21E-189	2
SPARC	1.18E-191	0.869555609	0.636	0.299	3.52E-187	2
ADAMTS14	2.65E-191	0.56711594	0.158	0.02	7.87E-187	2
LDB2	4.15E-188	0.8188124	0.736	0.39	1.23E-183	2
RP11-631F7.1	2.44E-187	0.489903654	0.135	0.014	7.25E-183	2
LAMA2	6.77E-185	-1.006699698	0.947	0.968	2.01E-180	2
NR2F2-AS1	1.07E-184	0.984723122	0.647	0.317	3.19E-180	2
CTD-2269F5.1	3.87E-183	0.916168674	0.31	0.085	1.15E-178	2
FBLN7	9.77E-183	0.497300731	0.142	0.017	2.90E-178	2
DDAH1	1.53E-181	1.00584332	0.656	0.334	4.56E-177	2
CALD1	7.44E-180	0.992574209	0.907	0.72	2.21E-175	2
NOTCH3	7.64E-180	0.674234328	0.211	0.041	2.27E-175	2
ASPN	3.50E-177	0.878062655	0.484	0.194	1.04E-172	2
DGKI	8.04E-177	1.091119051	0.357	0.115	2.39E-172	2
COL27A1	7.94E-176	0.669545135	0.258	0.062	2.36E-171	2
ITGA1	7.26E-175	1.142694073	0.589	0.279	2.16E-170	2
ITGA11	2.62E-174	0.829093465	0.598	0.273	7.79E-170	2
HLA-DMA	3.20E-174	0.360126834	0.128	0.014	9.50E-170	2
TNC	1.04E-173	1.107120957	0.378	0.126	3.08E-169	2
LINC-PINT	1.13E-173	-1.121964717	0.637	0.787	3.36E-169	2
MAMDC2	9.20E-172	-1.942729144	0.182	0.492	2.73E-167	2
ADAMTS2	6.26E-171	0.773507747	0.51	0.209	1.86E-166	2
MIR503HG	1.42E-167	0.38865976	0.121	0.013	4.23E-163	2
CDH19	1.14E-165	-1.336764525	0.61	0.783	3.39E-161	2
MAGI1	4.14E-165	0.888056099	0.712	0.394	1.23E-160	2
NTM	3.18E-164	1.114185921	0.496	0.215	9.46E-160	2
ROR2	1.85E-162	0.900252594	0.45	0.178	5.50E-158	2
MSC-AS1	2.09E-162	0.888781297	0.77	0.491	6.22E-158	2
SYTL2	1.69E-161	0.764532378	0.42	0.155	5.02E-157	2
LAMA4	9.98E-160	0.837187539	0.668	0.354	2.97E-155	2
RGS4	1.49E-158	0.375219537	0.112	0.011	4.42E-154	2
NRK	5.01E-157	1.391919528	0.606	0.348	1.49E-152	2
NHSL2	6.76E-157	0.822533925	0.472	0.195	2.01E-152	2
NFIB	2.32E-156	0.802867804	0.895	0.733	6.91E-152	2
PDE8B	2.04E-155	0.57613082	0.159	0.026	6.06E-151	2
PRSS23	4.46E-154	0.835947321	0.317	0.101	1.33E-149	2
AKAP13	1.15E-153	-0.759259333	0.854	0.896	3.41E-149	2
CHSY3	1.55E-152	0.991661983	0.728	0.452	4.61E-148	2
NEXN	2.12E-152	0.733568149	0.567	0.266	6.31E-148	2
ADAMTS12	2.06E-151	0.740434612	0.49	0.206	6.12E-147	2
FAM182B	6.44E-150	0.626989041	0.314	0.098	1.91E-145	2
FOS	1.13E-149	-1.811550346	0.059	0.348	3.36E-145	2
BGN	2.16E-148	0.718774508	0.428	0.169	6.42E-144	2
MYL3	3.71E-148	0.694284079	0.401	0.148	1.10E-143	2
HGF	3.47E-147	0.842257504	0.304	0.097	1.03E-142	2
CLHC1	1.90E-146	0.535080745	0.244	0.064	5.65E-142	2
ATXN1	2.28E-146	0.827298248	0.793	0.527	6.77E-142	2
GSN	4.01E-143	-1.480514915	0.589	0.72	1.19E-138	2
UACA	1.09E-142	1.002740304	0.843	0.627	3.23E-138	2
SGCD	4.87E-142	0.904130303	0.756	0.498	1.45E-137	2
DCLK2	9.70E-140	0.669980398	0.312	0.103	2.88E-135	2
SLC16A12	1.09E-137	0.807218435	0.317	0.108	3.24E-133	2
NEGR1	6.37E-137	-0.988198028	0.707	0.837	1.89E-132	2
ANKRD1	9.86E-136	0.584498851	0.386	0.145	2.93E-131	2
RP11-394O4.5	1.06E-135	0.449953362	0.146	0.026	3.15E-131	2
ADGRD1	3.74E-135	-1.291187261	0.327	0.569	1.11E-130	2
ECM2	5.05E-135	0.697869802	0.477	0.21	1.50E-130	2
CDH11	7.09E-135	0.86431781	0.572	0.295	2.11E-130	2
TPM1	1.65E-134	0.6984051	0.796	0.501	4.92E-130	2
FKBP5	3.25E-133	-2.043306191	0.466	0.61	9.64E-129	2
EGFR	1.40E-132	-1.245679799	0.611	0.73	4.17E-128	2
SMC5-AS1	3.10E-132	0.64961181	0.358	0.133	9.20E-128	2
DES	9.62E-131	0.589695351	0.48	0.208	2.86E-126	2
PDE1A	1.05E-130	0.823174242	0.749	0.492	3.11E-126	2
ARHGAP28	1.35E-127	0.596921378	0.191	0.046	4.00E-123	2
PCSK6	1.42E-127	-1.367013522	0.319	0.573	4.23E-123	2
SSH1	6.26E-127	0.72248109	0.557	0.282	1.86E-122	2
ADAMTSL1	3.49E-126	0.893878301	0.169	0.037	1.04E-121	2
ZEB2	4.01E-126	0.912376275	0.804	0.586	1.19E-121	2
DAAM1	4.62E-126	0.67329607	0.766	0.502	1.37E-121	2
ERG	1.59E-124	0.653127608	0.234	0.068	4.73E-120	2
CCDC144NL-AS1	3.80E-124	0.480040368	0.228	0.063	1.13E-119	2
AL592183.1	5.94E-123	0.544808719	0.394	0.158	1.77E-118	2
MYH10	2.17E-122	0.718882685	0.638	0.348	6.45E-118	2
BTG2	9.38E-122	-1.507981253	0.092	0.346	2.79E-117	2
CACNB4	2.09E-120	0.828342396	0.272	0.091	6.22E-116	2
TTN	6.85E-120	0.549007298	0.947	0.698	2.04E-115	2
MB	8.79E-120	0.606746653	0.445	0.193	2.61E-115	2
EPHA3	2.50E-118	0.757967376	0.82	0.599	7.42E-114	2
FRY	4.10E-118	0.937550709	0.547	0.29	1.22E-113	2
FN1	4.51E-118	0.828920402	0.902	0.696	1.34E-113	2
ENC1	8.61E-118	0.561539682	0.246	0.076	2.56E-113	2
ANKRD50	1.91E-117	0.516750809	0.254	0.08	5.68E-113	2
SGK223	2.40E-117	0.478721585	0.178	0.044	7.13E-113	2
RUNX1	3.38E-117	0.816874549	0.719	0.461	1.01E-112	2
SVIL	5.40E-117	0.712976321	0.867	0.697	1.60E-112	2
RGS5	8.40E-117	0.624791706	0.205	0.056	2.50E-112	2
CDH13	4.30E-116	1.085157983	0.443	0.203	1.28E-111	2
GAS7	8.23E-116	-1.172594842	0.578	0.723	2.44E-111	2
FIGN	2.62E-115	0.81432352	0.641	0.385	7.79E-111	2
ANKRD6	6.51E-115	0.711057761	0.523	0.266	1.94E-110	2
SETBP1	8.52E-114	0.827449137	0.749	0.521	2.53E-109	2
ITGBL1	1.01E-113	1.273750662	0.486	0.258	2.99E-109	2
FBLIM1	3.91E-113	0.388006727	0.148	0.031	1.16E-108	2
DCBLD2	9.24E-113	0.662201787	0.576	0.31	2.75E-108	2
SESN3	2.86E-112	0.722268869	0.428	0.199	8.51E-108	2
NPPA	7.93E-112	0.405370371	0.251	0.079	2.36E-107	2
GABPB1-AS1	8.22E-112	0.578967105	0.434	0.197	2.44E-107	2
RUNX2	1.37E-111	0.720302474	0.41	0.184	4.07E-107	2
PLPP1	1.51E-111	0.783879599	0.626	0.363	4.49E-107	2
HNMT	3.87E-111	0.570466041	0.362	0.149	1.15E-106	2
GPR135	1.27E-109	0.496963736	0.312	0.116	3.76E-105	2
GPR137C	1.29E-108	0.533083933	0.185	0.049	3.82E-104	2
RSRP1	1.52E-108	0.595093285	0.75	0.505	4.51E-104	2
LZTS1	2.33E-108	0.3718202	0.103	0.016	6.92E-104	2
VIT	7.01E-108	-1.27677603	0.087	0.324	2.08E-103	2
TSPAN5	9.25E-108	0.622266195	0.268	0.093	2.75E-103	2
PDZRN3	4.11E-107	0.815383283	0.595	0.343	1.22E-102	2
GNA14	4.93E-107	0.717115392	0.528	0.278	1.46E-102	2
RGS17	5.19E-107	0.52079441	0.264	0.091	1.54E-102	2
TNXB	7.37E-107	-1.193575846	0.381	0.584	2.19E-102	2
TBC1D12	1.08E-106	0.583504185	0.474	0.228	3.22E-102	2
CELF2	1.34E-106	-0.788972049	0.764	0.823	3.98E-102	2
STAMBPL1	2.11E-106	0.538773875	0.397	0.171	6.26E-102	2
CDK6	2.34E-106	0.668383507	0.409	0.186	6.97E-102	2
ACTA2	2.70E-106	1.025912781	0.268	0.096	8.03E-102	2
MTUS1	4.96E-106	-1.248089263	0.36	0.551	1.47E-101	2
RP11-431K24.1	1.32E-105	0.346567494	0.112	0.019	3.93E-101	2
RNF180	9.73E-105	0.629963824	0.544	0.29	2.89E-100	2
TNNT2	1.48E-104	0.525847085	0.252	0.084	4.40E-100	2
MT-CO3	1.79E-104	-1.390986043	0.24	0.468	5.32E-100	2
COL5A1	2.01E-104	0.609760569	0.758	0.502	5.98E-100	2
BACH1	4.92E-104	0.854935948	0.624	0.384	1.46E-99	2
MIR181A1HG	1.22E-103	0.631415442	0.281	0.105	3.62E-99	2
CYP7B1	1.93E-103	0.797721989	0.449	0.218	5.74E-99	2
L3HYPDH	6.52E-103	0.467359026	0.301	0.114	1.94E-98	2
SYNPO	2.70E-101	0.460211838	0.237	0.078	8.02E-97	2
DAB2IP	5.28E-101	0.587949695	0.377	0.164	1.57E-96	2
CCDC122	3.92E-100	0.435332401	0.237	0.079	1.16E-95	2
LINC00702	6.02E-100	0.375814945	0.131	0.028	1.79E-95	2
CRIM1	1.39E-99	0.873494661	0.518	0.283	4.12E-95	2
VCAN	1.50E-99	0.555804368	0.844	0.612	4.47E-95	2
FABP3	2.05E-99	0.493689966	0.222	0.071	6.09E-95	2
ST5	5.06E-99	0.5367158	0.644	0.374	1.50E-94	2
SPATS2L	3.69E-98	0.661740633	0.594	0.346	1.10E-93	2
EFEMP1	1.48E-96	0.837811312	0.507	0.276	4.40E-92	2
RAI14	2.63E-96	0.577059373	0.374	0.165	7.82E-92	2
LINC00152	4.68E-96	0.463871923	0.528	0.275	1.39E-91	2
EPB41L2	7.48E-96	0.529344413	0.877	0.71	2.22E-91	2
EPHA5	1.99E-95	0.584127753	0.172	0.048	5.91E-91	2
COL4A3	4.22E-95	-1.19998472	0.356	0.55	1.25E-90	2
MSRB3	1.30E-94	0.657512794	0.711	0.482	3.88E-90	2
THBS2	1.62E-94	0.261288962	0.608	0.334	4.81E-90	2
KIRREL	1.90E-94	0.523034842	0.506	0.258	5.64E-90	2
UAP1	8.06E-94	-1.456882263	0.162	0.378	2.40E-89	2
SNHG18	1.68E-93	0.267325434	0.124	0.026	5.01E-89	2
GXYLT2	4.98E-93	0.527941311	0.411	0.191	1.48E-88	2
FOSB	5.61E-93	-1.601757025	0.004	0.191	1.67E-88	2
DOCK5	6.30E-93	-1.222008158	0.218	0.426	1.87E-88	2
EGR1	7.03E-93	-1.094492779	0.062	0.273	2.09E-88	2
NAV3	1.52E-92	0.614801517	0.567	0.321	4.51E-88	2
APOD	1.57E-92	-1.986107793	0.078	0.287	4.65E-88	2
KALRN	3.06E-92	0.371367551	0.68	0.401	9.09E-88	2
CDK8	1.10E-91	0.79427118	0.706	0.48	3.26E-87	2
ARHGAP10	2.47E-91	-0.998443004	0.751	0.769	7.34E-87	2
11-Sep	1.27E-90	0.740738307	0.734	0.518	3.78E-86	2
PDE3B	1.34E-90	-1.638374935	0.192	0.406	3.99E-86	2
RHOBTB1	1.64E-90	0.461219356	0.332	0.14	4.87E-86	2
RGN	2.44E-90	0.295690924	0.109	0.021	7.24E-86	2
ADGRA2	3.25E-90	0.464127931	0.241	0.085	9.67E-86	2
CSRNP3	1.33E-89	0.602355788	0.469	0.242	3.96E-85	2
PTPRG	1.62E-89	-1.074079926	0.841	0.846	4.81E-85	2
LMO7	1.64E-89	0.65582765	0.432	0.219	4.87E-85	2
ME3	2.09E-89	0.498539314	0.294	0.119	6.22E-85	2
MAPK10	5.23E-89	0.619203971	0.783	0.6	1.55E-84	2
MT-ND3	5.34E-89	-1.30511931	0.044	0.242	1.59E-84	2
PALLD	7.34E-89	0.625913222	0.847	0.667	2.18E-84	2
CASC15	1.95E-88	0.557387581	0.299	0.123	5.78E-84	2
SERPINE2	1.54E-87	0.70698985	0.545	0.318	4.57E-83	2
SNED1	1.78E-87	-1.156920123	0.273	0.476	5.29E-83	2
NPAS2	2.49E-87	0.619634542	0.335	0.148	7.41E-83	2
FMO1	7.51E-87	0.37132777	0.1	0.019	2.23E-82	2
OSBPL10	1.28E-86	0.503596397	0.44	0.219	3.80E-82	2
ARSJ	1.91E-86	0.490990836	0.332	0.144	5.66E-82	2
MIR181A2HG	2.53E-86	0.441718096	0.174	0.052	7.51E-82	2
DLC1	2.81E-86	0.599040806	0.9	0.79	8.37E-82	2
MT-CO2	2.91E-86	-1.395399707	0.205	0.407	8.66E-82	2
UNC5B	1.48E-85	0.478750431	0.282	0.112	4.39E-81	2
ITPR1	3.52E-85	0.60337189	0.735	0.515	1.05E-80	2
PDE1C	4.54E-85	0.648101868	0.665	0.422	1.35E-80	2
COX5B	9.54E-85	0.425335071	0.203	0.068	2.84E-80	2
ENAH	2.02E-84	0.530398527	0.559	0.316	6.02E-80	2
PTGIR	9.63E-84	0.367252165	0.248	0.093	2.86E-79	2
ESYT2	1.55E-83	-1.045163364	0.542	0.64	4.62E-79	2
TMEM45A	3.05E-83	0.467712637	0.248	0.094	9.07E-79	2
PDE5A	4.76E-83	0.449848371	0.65	0.397	1.41E-78	2
TANC2	7.20E-83	0.578823583	0.646	0.406	2.14E-78	2
GUCY1B3	1.36E-82	0.512537777	0.282	0.117	4.05E-78	2
MFAP5	2.87E-82	-1.115057792	0.164	0.366	8.54E-78	2
AC003090.1	7.40E-82	1.057050931	0.323	0.151	2.20E-77	2
IGFBP7	8.07E-82	0.639305158	0.85	0.657	2.40E-77	2
TRIB2	1.08E-81	0.418303428	0.251	0.096	3.20E-77	2
PRKG1	1.52E-81	0.449937471	0.963	0.934	4.51E-77	2
TANC1	1.13E-80	0.540034172	0.565	0.327	3.34E-76	2
SH3YL1	1.51E-80	0.42373406	0.283	0.117	4.48E-76	2
RP11-631N16.2	3.15E-80	0.430892562	0.33	0.148	9.37E-76	2
ZFP36	4.81E-80	-1.169845451	0.106	0.299	1.43E-75	2
HAPLN1	6.77E-80	0.735265044	0.205	0.073	2.01E-75	2
TSC22D1	1.28E-79	0.604306612	0.42	0.217	3.79E-75	2
PLA2R1	2.30E-79	0.508032123	0.469	0.251	6.85E-75	2
SLC25A4	6.57E-79	0.379760451	0.217	0.077	1.95E-74	2
PEAK1	8.55E-79	0.52878696	0.839	0.675	2.54E-74	2
TACC1	9.96E-79	-1.035754011	0.541	0.634	2.96E-74	2
MXRA5	1.48E-78	0.502385445	0.284	0.122	4.41E-74	2
AC067959.1	1.73E-78	0.890198615	0.209	0.076	5.13E-74	2
FARP1	2.52E-78	0.528988816	0.568	0.341	7.49E-74	2
GUCY1A2	2.79E-78	0.795109044	0.247	0.099	8.30E-74	2
ALDOA	3.81E-78	0.488152555	0.301	0.131	1.13E-73	2
TBC1D8B	5.73E-78	0.412523128	0.247	0.097	1.70E-73	2
SLC38A2	6.22E-78	0.548960735	0.576	0.349	1.85E-73	2
CSRP3	8.12E-78	0.43454535	0.203	0.071	2.41E-73	2
TIPARP	2.63E-77	-1.174880294	0.081	0.268	7.83E-73	2
SACS	4.06E-77	0.435790178	0.326	0.147	1.21E-72	2
RYR3	4.89E-77	0.6640084	0.234	0.091	1.45E-72	2
ARHGEF9	5.46E-77	0.442798784	0.258	0.105	1.62E-72	2
EPS8	5.82E-77	0.647528941	0.822	0.661	1.73E-72	2
UNC5C	6.54E-77	0.541844547	0.777	0.587	1.95E-72	2
HSPB7	9.32E-77	0.406789427	0.194	0.066	2.77E-72	2
SOCS5	1.24E-76	0.563309418	0.393	0.201	3.68E-72	2
CFD	1.27E-76	-1.341175717	0.013	0.177	3.78E-72	2
SLC19A2	1.36E-76	-1.100331472	0.218	0.406	4.04E-72	2
COL6A3	1.73E-76	0.457573583	0.926	0.772	5.14E-72	2
HSPB1	8.54E-76	0.426819996	0.347	0.162	2.54E-71	2
CCDC80	4.39E-75	0.676360826	0.74	0.555	1.30E-70	2
APIP	4.59E-75	0.369710164	0.217	0.08	1.36E-70	2
NFATC2	2.99E-74	-1.714211505	0.067	0.247	8.89E-70	2
BBOX1-AS1	4.19E-74	0.695592744	0.298	0.136	1.25E-69	2
SLC2A10	6.40E-74	0.329520669	0.167	0.053	1.90E-69	2
ALDH1L2	1.67E-73	0.392201043	0.224	0.086	4.96E-69	2
TNNC1	3.43E-73	0.433862938	0.307	0.137	1.02E-68	2
MT-CO1	3.62E-73	-1.181624169	0.667	0.717	1.08E-68	2
ABCA8	6.05E-73	-0.819598506	0.635	0.743	1.80E-68	2
TIA1	1.37E-72	0.257638479	0.129	0.035	4.07E-68	2
PBX1	1.57E-72	0.548632457	0.834	0.669	4.66E-68	2
TWIST1	2.04E-72	0.282298478	0.104	0.024	6.06E-68	2
ARHGAP15	4.89E-72	0.724943546	0.245	0.102	1.45E-67	2
NID2	6.24E-72	0.371099395	0.339	0.158	1.85E-67	2
GPR180	1.15E-71	0.356066412	0.206	0.076	3.42E-67	2
TFPI	1.20E-71	0.531260763	0.793	0.603	3.58E-67	2
ZNF208	1.26E-71	0.4942872	0.435	0.235	3.74E-67	2
NHS	1.79E-71	0.688699952	0.409	0.219	5.31E-67	2
COG6	2.24E-71	0.434434449	0.392	0.201	6.66E-67	2
ARGLU1	2.68E-71	0.389182497	0.831	0.631	7.96E-67	2
EXT1	7.79E-71	0.520492578	0.88	0.741	2.32E-66	2
LINC01481	1.16E-70	0.631441468	0.439	0.241	3.46E-66	2
LURAP1L	1.26E-70	0.505997335	0.204	0.077	3.73E-66	2
CYSLTR2	3.69E-70	0.507645391	0.244	0.101	1.10E-65	2
NR2F2	3.71E-70	0.329538177	0.142	0.042	1.10E-65	2
SESTD1	3.99E-70	-0.882198437	0.341	0.494	1.19E-65	2
HECW2	4.41E-70	0.476962152	0.22	0.086	1.31E-65	2
THBS1	6.41E-70	-1.813035985	0.22	0.393	1.90E-65	2
JAG1	7.52E-70	0.525338019	0.304	0.141	2.24E-65	2
NUTM2A-AS1	1.11E-69	0.463673817	0.734	0.513	3.31E-65	2
EMP1	1.81E-69	-1.199595598	0.239	0.41	5.37E-65	2
ELMO1	2.29E-69	-0.819158836	0.384	0.553	6.80E-65	2
MT-ATP6	3.22E-69	-1.02485032	0.05	0.217	9.58E-65	2
C3orf58	5.27E-69	0.364284092	0.224	0.088	1.57E-64	2
TENM4	7.48E-69	0.663102205	0.571	0.367	2.22E-64	2
SMYD3	9.06E-69	0.462440506	0.775	0.569	2.69E-64	2
PDIA5	1.73E-68	0.444726486	0.266	0.115	5.14E-64	2
HIPK3	2.32E-68	-0.801030736	0.544	0.636	6.90E-64	2
TGFBR3	2.61E-68	1.037223868	0.504	0.354	7.77E-64	2
SYNJ2	4.61E-68	0.385964397	0.409	0.211	1.37E-63	2
C10orf11	5.43E-68	0.560538707	0.675	0.456	1.61E-63	2
APBB2	6.32E-68	0.505832784	0.791	0.608	1.88E-63	2
MAST4	7.69E-68	0.473053416	0.7	0.472	2.29E-63	2
DOK6	1.15E-67	0.508618782	0.468	0.266	3.42E-63	2
ANTXR1	1.92E-67	0.573490767	0.629	0.417	5.70E-63	2
KCNMB4	2.17E-67	0.399407502	0.206	0.079	6.46E-63	2
SPECC1	7.16E-67	0.365916625	0.484	0.27	2.13E-62	2
PHLDB1	9.55E-67	-0.778569963	0.591	0.675	2.84E-62	2
LINC01515	1.59E-66	0.489410665	0.229	0.094	4.73E-62	2
AXL	1.98E-66	-1.117684514	0.226	0.394	5.89E-62	2
APTX	2.26E-66	0.366036388	0.342	0.165	6.71E-62	2
FKBP10	2.78E-66	0.393013161	0.288	0.132	8.26E-62	2
AVIL	7.40E-66	0.377891894	0.217	0.086	2.20E-61	2
7-Sep	9.67E-66	0.487123723	0.688	0.49	2.87E-61	2
YBX3	1.73E-65	-0.915738799	0.2	0.37	5.14E-61	2
RNF150	2.54E-65	0.535767411	0.306	0.147	7.55E-61	2
ZNF618	3.50E-65	0.384570113	0.328	0.159	1.04E-60	2
PARM1	4.38E-65	0.462160634	0.104	0.026	1.30E-60	2
MDFIC	7.13E-65	0.439849597	0.427	0.233	2.12E-60	2
MPDZ	8.57E-65	0.456047963	0.663	0.452	2.55E-60	2
CNKSR3	1.44E-64	0.376505427	0.226	0.092	4.29E-60	2
CXCL12	1.50E-64	0.355974646	0.297	0.137	4.45E-60	2
FAM151B	1.87E-64	0.276144127	0.139	0.043	5.56E-60	2
CBLB	2.80E-64	-0.769415303	0.688	0.73	8.32E-60	2
TRAF5	4.01E-64	0.428319265	0.248	0.107	1.19E-59	2
FNDC1	4.08E-64	0.443989143	0.169	0.06	1.21E-59	2
PPP2R3A	6.05E-64	0.492266498	0.499	0.297	1.80E-59	2
MBP	6.71E-64	0.572217444	0.515	0.316	1.99E-59	2
ZNF69	2.20E-63	0.273689478	0.161	0.055	6.53E-59	2
ENOX1	6.51E-63	0.47631411	0.378	0.199	1.94E-58	2
MAP4K4	7.26E-63	0.470251248	0.648	0.434	2.16E-58	2
RP11-379B8.1	7.37E-63	0.313143362	0.104	0.027	2.19E-58	2
TMEM65	7.71E-63	0.40204863	0.372	0.194	2.29E-58	2
BNC2	2.55E-62	0.512501388	0.849	0.73	7.56E-58	2
LOXL2	2.55E-62	0.564329929	0.318	0.157	7.59E-58	2
FLRT2	2.63E-62	0.455065722	0.462	0.265	7.82E-58	2
SLC39A10	2.77E-62	0.433177384	0.327	0.162	8.24E-58	2
GATA6	2.80E-62	0.373594528	0.453	0.253	8.33E-58	2
LINC00969	5.10E-62	-0.754344747	0.462	0.577	1.52E-57	2
NUAK1	5.76E-62	0.329333285	0.127	0.038	1.71E-57	2
RP5-965F6.2	9.09E-62	-1.041144156	0.161	0.328	2.70E-57	2
COL4A4	9.69E-62	-0.970044184	0.503	0.622	2.88E-57	2
TGFB3	1.43E-61	0.322659868	0.171	0.061	4.25E-57	2
TMEM132C	2.50E-61	-1.129248178	0.041	0.191	7.42E-57	2
SLC25A24	2.65E-61	0.386879656	0.28	0.131	7.86E-57	2
ETV6	2.69E-61	0.49809932	0.651	0.444	7.98E-57	2
MBD5	3.56E-61	0.443832777	0.807	0.649	1.06E-56	2
FOXP1	5.46E-61	0.43137105	0.856	0.712	1.62E-56	2
INSIG2	6.35E-61	0.308614172	0.189	0.073	1.89E-56	2
MT-CYB	6.86E-61	-1.075292105	0.135	0.301	2.04E-56	2
ARMC9	2.76E-60	0.426758128	0.326	0.164	8.20E-56	2
ANO1	3.54E-60	0.297874216	0.351	0.175	1.05E-55	2
TCF4	5.67E-60	0.468814378	0.885	0.783	1.68E-55	2
RPLP1	6.32E-60	0.373922226	0.313	0.152	1.88E-55	2
MYO10	1.16E-59	0.318670822	0.193	0.076	3.44E-55	2
HEPH	1.46E-59	0.32691691	0.165	0.06	4.34E-55	2
PML	4.78E-59	0.352334397	0.293	0.14	1.42E-54	2
FBXL13	6.37E-59	0.29029149	0.141	0.047	1.89E-54	2
LPP	1.24E-58	0.531337162	0.872	0.765	3.68E-54	2
PLXDC2	1.33E-58	0.464987862	0.927	0.842	3.95E-54	2
PCOLCE2	2.58E-58	-1.406102792	0.17	0.327	7.65E-54	2
ANKS1B	2.59E-58	0.544409907	0.672	0.474	7.70E-54	2
DUSP1	4.67E-58	-0.867625214	0.086	0.24	1.39E-53	2
MGAT5	5.08E-58	0.431578141	0.534	0.329	1.51E-53	2
PLCL1	5.24E-58	0.720192493	0.412	0.24	1.56E-53	2
CDK14	5.96E-58	0.377971033	0.843	0.683	1.77E-53	2
MT-ND1	1.71E-57	-0.90679673	0.055	0.204	5.08E-53	2
PLCB4	1.91E-57	0.490157929	0.652	0.447	5.66E-53	2
C1orf21	2.46E-57	-0.817910442	0.406	0.536	7.30E-53	2
TEAD1	7.68E-57	0.45404962	0.654	0.447	2.28E-52	2
SERTAD4	1.28E-56	0.264376915	0.154	0.055	3.80E-52	2
EVL	1.44E-56	0.466903059	0.506	0.313	4.27E-52	2
GLIS1	1.57E-56	0.336186616	0.298	0.145	4.65E-52	2
COL21A1	2.35E-56	0.599068413	0.365	0.202	6.98E-52	2
MAP3K7CL	2.47E-56	0.280436068	0.126	0.04	7.35E-52	2
LOXL1	2.83E-56	0.326448213	0.364	0.191	8.43E-52	2
CH507-513H4.1	3.51E-56	-0.877306695	0.611	0.685	1.04E-51	2
USP54	5.61E-56	-0.89880233	0.185	0.342	1.67E-51	2
LMNA	1.03E-55	-1.434746871	0.263	0.398	3.07E-51	2
RP11-401O9.4	1.64E-55	0.29803252	0.18	0.071	4.86E-51	2
CTD-2054N24.2	2.26E-55	0.400003942	0.37	0.199	6.72E-51	2
RFX7	2.34E-55	0.39832698	0.466	0.276	6.96E-51	2
ALDH1A3	2.79E-55	0.403444488	0.156	0.057	8.30E-51	2
SNHG22	4.28E-55	0.285226529	0.213	0.091	1.27E-50	2
GFPT2	6.16E-55	-1.28840427	0.245	0.393	1.83E-50	2
CSRNP1	8.41E-55	-0.698982811	0.028	0.16	2.50E-50	2
TSC22D3	8.52E-55	-1.030914329	0.21	0.355	2.53E-50	2
LMCD1-AS1	9.21E-55	0.528049525	0.378	0.211	2.74E-50	2
PCOLCE	1.32E-54	0.310801617	0.319	0.161	3.93E-50	2
CADM1	1.40E-54	0.698174862	0.33	0.179	4.16E-50	2
COL12A1	1.81E-54	0.399223566	0.721	0.518	5.38E-50	2
IL33	1.81E-54	0.35521671	0.343	0.182	5.39E-50	2
RP11-586K2.1	3.22E-54	0.514528462	0.225	0.101	9.56E-50	2
GAB1	3.33E-54	0.476792211	0.705	0.52	9.90E-50	2
ZNF680	4.21E-54	0.340883122	0.377	0.205	1.25E-49	2
ZSCAN31	4.22E-54	0.345669247	0.122	0.039	1.25E-49	2
AKT3	4.64E-54	-0.535865768	0.852	0.833	1.38E-49	2
GLUL	4.92E-54	-0.918449715	0.055	0.194	1.46E-49	2
FAM126A	9.97E-54	0.397199846	0.55	0.35	2.96E-49	2
TRPS1	1.04E-53	0.466878364	0.869	0.752	3.10E-49	2
DLG1	1.19E-53	0.433588522	0.707	0.517	3.53E-49	2
CYP4B1	1.55E-53	-0.634079037	0.002	0.115	4.61E-49	2
NR4A3	1.74E-53	-1.208873354	0.013	0.134	5.18E-49	2
TCAF2	3.84E-53	0.290628993	0.153	0.057	1.14E-48	2
P3H2	5.92E-53	0.359341632	0.108	0.033	1.76E-48	2
GAPDH	7.07E-53	0.377190598	0.27	0.13	2.10E-48	2
S100A1	8.55E-53	0.306232513	0.157	0.058	2.54E-48	2
HMCN1	1.03E-52	0.496466364	0.623	0.435	3.05E-48	2
ZBTB16	1.10E-52	-1.232128028	0.657	0.616	3.27E-48	2
TMED3	1.25E-52	0.33308471	0.195	0.082	3.72E-48	2
TRIM73	1.44E-52	0.301292839	0.259	0.123	4.28E-48	2
ARHGAP18	1.45E-52	0.299468377	0.399	0.22	4.31E-48	2
GPR176	1.51E-52	0.332356552	0.162	0.062	4.50E-48	2
LINC01197	2.07E-52	0.392763312	0.147	0.054	6.14E-48	2
IL1R1	2.42E-52	0.34798172	0.408	0.236	7.18E-48	2
PRRC1	3.89E-52	0.304774632	0.256	0.121	1.16E-47	2
ABCA6	4.51E-52	-0.536909489	0.72	0.796	1.34E-47	2
WLS	4.85E-52	0.356045645	0.295	0.149	1.44E-47	2
RSU1	4.93E-52	0.395146104	0.517	0.325	1.46E-47	2
YEATS2	7.03E-52	0.351467949	0.383	0.214	2.09E-47	2
DPT	9.29E-52	0.401189239	0.406	0.235	2.76E-47	2
PRRX1	1.00E-51	0.348762796	0.677	0.478	2.99E-47	2
STXBP5	1.23E-51	0.427979757	0.613	0.421	3.66E-47	2
NFKBIZ	1.43E-51	-1.008707986	0.281	0.414	4.26E-47	2
COL5A2	1.46E-51	0.356843571	0.826	0.668	4.34E-47	2
OGN	1.54E-51	0.309891267	0.208	0.091	4.59E-47	2
GNAQ	2.26E-51	0.40009298	0.723	0.536	6.72E-47	2
STARD13	2.30E-51	0.452846612	0.773	0.6	6.84E-47	2
AEBP2	2.36E-51	0.470677556	0.543	0.357	7.02E-47	2
MT-ND4	2.47E-51	-0.898886928	0.063	0.202	7.33E-47	2
MKL2	2.67E-51	0.39863617	0.416	0.243	7.95E-47	2
ARFIP1	3.25E-51	0.387743647	0.454	0.274	9.65E-47	2
RP11-96H19.1	3.35E-51	0.418119357	0.273	0.135	9.96E-47	2
SEMA3A	3.60E-51	0.370918659	0.15	0.056	1.07E-46	2
TET1	4.68E-51	0.302656314	0.227	0.102	1.39E-46	2
FGFR1	4.91E-51	-1.016440087	0.312	0.448	1.46E-46	2
PALM2-AKAP2	5.38E-51	0.434082464	0.299	0.155	1.60E-46	2
PTPRJ	5.53E-51	0.373808444	0.222	0.101	1.64E-46	2
BMP5	6.40E-51	0.422618377	0.225	0.103	1.90E-46	2
LYPLAL1	6.85E-51	0.382450605	0.431	0.252	2.04E-46	2
ATP1A1	7.47E-51	-0.989012851	0.178	0.322	2.22E-46	2
SPAG16	9.75E-51	0.413041165	0.347	0.188	2.90E-46	2
PURG	9.81E-51	0.260505733	0.124	0.041	2.91E-46	2
FAM168A	1.01E-50	0.352996596	0.424	0.247	2.99E-46	2
FAM110B	1.09E-50	0.355493083	0.636	0.43	3.24E-46	2
NEK6	1.64E-50	0.336554278	0.26	0.126	4.89E-46	2
TTC8	1.66E-50	0.294367651	0.241	0.113	4.94E-46	2
CAMK2D	1.70E-50	0.381067293	0.823	0.667	5.06E-46	2
KIF13B	5.73E-50	-0.872544736	0.381	0.49	1.70E-45	2
ZNF98	8.48E-50	0.304522811	0.123	0.042	2.52E-45	2
NSF	1.59E-49	0.340819997	0.447	0.265	4.74E-45	2
CEP170	1.84E-49	0.401408937	0.567	0.379	5.46E-45	2
ZFPM2	1.96E-49	0.392454109	0.895	0.81	5.84E-45	2
KIAA1755	2.16E-49	0.378583639	0.498	0.313	6.43E-45	2
PLXND1	5.34E-49	0.296986718	0.183	0.077	1.59E-44	2
ZNF608	7.91E-49	0.354564314	0.276	0.139	2.35E-44	2
ZNF429	1.10E-48	0.289800288	0.225	0.104	3.28E-44	2
TMEM87B	1.32E-48	0.318871012	0.291	0.15	3.93E-44	2
CENPP	1.50E-48	0.513550353	0.565	0.377	4.45E-44	2
STK39	3.20E-48	0.416373143	0.474	0.294	9.52E-44	2
XYLT1	3.35E-48	-0.965493815	0.172	0.318	9.96E-44	2
RP11-427M20.1	5.89E-48	0.403806143	0.172	0.072	1.75E-43	2
LRRC16A	9.17E-48	-0.811756203	0.614	0.647	2.73E-43	2
SPRED1	1.10E-47	0.365301963	0.611	0.417	3.26E-43	2
ZC4H2	1.13E-47	0.359386588	0.266	0.134	3.36E-43	2
MEOX2	1.14E-47	0.374161204	0.347	0.193	3.40E-43	2
BCAT1	1.23E-47	0.375100128	0.205	0.093	3.67E-43	2
TBC1D2B	1.28E-47	0.292951802	0.311	0.164	3.79E-43	2
MANBA	1.30E-47	0.340375793	0.278	0.141	3.88E-43	2
SH3BGRL	1.49E-47	0.314722226	0.342	0.186	4.44E-43	2
TNFSF13B	2.03E-47	0.301629884	0.204	0.092	6.02E-43	2
RP11-289H16.1	2.46E-47	0.342268779	0.462	0.282	7.30E-43	2
RBFOX1	3.50E-47	-1.236033145	0.08	0.216	1.04E-42	2
ZNF704	7.82E-47	0.390142411	0.723	0.534	2.32E-42	2
GLS	1.38E-46	0.388632888	0.734	0.555	4.11E-42	2
FAM114A1	1.72E-46	0.351094339	0.578	0.387	5.11E-42	2
LPAR6	1.75E-46	0.296309825	0.181	0.078	5.20E-42	2
AIG1	1.90E-46	0.336176963	0.281	0.145	5.64E-42	2
RP11-37B2.1	2.26E-46	0.415093022	0.595	0.411	6.70E-42	2
PER1	3.33E-46	-0.845776761	0.242	0.376	9.88E-42	2
CRISPLD2	3.49E-46	-1.326603928	0.29	0.417	1.04E-41	2
JAM3	3.67E-46	0.282518112	0.366	0.205	1.09E-41	2
CAP2	4.10E-46	0.250133799	0.121	0.042	1.22E-41	2
SLC16A2	4.20E-46	0.306291203	0.222	0.105	1.25E-41	2
CABLES1	5.51E-46	0.27099101	0.297	0.156	1.64E-41	2
MCU	9.19E-46	0.453929176	0.482	0.311	2.73E-41	2
C1orf101	9.40E-46	0.302085878	0.142	0.055	2.79E-41	2
KLHL13	1.50E-45	0.443418835	0.337	0.189	4.45E-41	2
GNB4	1.90E-45	0.32684856	0.254	0.127	5.63E-41	2
ARHGEF17	2.12E-45	0.316100637	0.232	0.111	6.29E-41	2
PLEKHG2	2.79E-45	0.265094045	0.222	0.105	8.30E-41	2
PDGFRB	3.16E-45	0.349372087	0.411	0.246	9.39E-41	2
MAML3	3.49E-45	0.480243703	0.591	0.418	1.04E-40	2
AFF1	4.39E-45	-0.649439837	0.599	0.647	1.30E-40	2
PLCB1	6.55E-45	-0.824420518	0.503	0.589	1.95E-40	2
NAMPT	7.65E-45	-1.181914298	0.146	0.281	2.27E-40	2
RP13-188A5.1	9.15E-45	0.407011067	0.224	0.109	2.72E-40	2
NDST1	9.38E-45	0.307461442	0.233	0.113	2.79E-40	2
NFATC1	1.37E-44	-1.194704485	0.156	0.291	4.06E-40	2
SPON1	2.04E-44	0.363865638	0.459	0.288	6.06E-40	2
KLHL22	2.71E-44	0.27661525	0.275	0.142	8.07E-40	2
CNTLN	3.06E-44	0.353464148	0.543	0.358	9.08E-40	2
ABLIM1	3.33E-44	-0.709944604	0.469	0.564	9.89E-40	2
MAPRE2	4.27E-44	0.295560329	0.307	0.165	1.27E-39	2
RANBP17	5.05E-44	0.488935032	0.352	0.207	1.50E-39	2
CCDC7.1	5.16E-44	0.332596046	0.375	0.218	1.53E-39	2
MICAL2	5.41E-44	0.423228288	0.482	0.312	1.61E-39	2
ADGRA3	6.33E-44	0.328232124	0.33	0.183	1.88E-39	2
UBE2E2	8.41E-44	0.362770125	0.872	0.762	2.50E-39	2
DMD	9.33E-44	0.35809025	0.837	0.7	2.77E-39	2
CLIP2	9.39E-44	0.257661809	0.222	0.106	2.79E-39	2
CKM	9.85E-44	0.2614969	0.243	0.12	2.93E-39	2
SPAG9	1.13E-43	-0.660310404	0.487	0.568	3.37E-39	2
DOCK10	1.21E-43	0.432999081	0.306	0.17	3.58E-39	2
GORAB	1.25E-43	0.252314554	0.151	0.061	3.70E-39	2
TRAPPC12	1.43E-43	0.309383832	0.435	0.263	4.24E-39	2
ALDH18A1	1.77E-43	0.274536064	0.222	0.107	5.25E-39	2
ART4	1.77E-43	0.283448122	0.172	0.075	5.26E-39	2
IL16	2.35E-43	-0.755873817	0.104	0.237	6.98E-39	2
LRP6	2.57E-43	0.341294656	0.393	0.231	7.63E-39	2
MLLT4	2.96E-43	-0.716080195	0.308	0.432	8.80E-39	2
IL1RAPL1	3.69E-43	0.504778227	0.677	0.517	1.10E-38	2
EML4	5.50E-43	0.339893078	0.523	0.342	1.63E-38	2
FNBP1L	5.68E-43	0.346777912	0.326	0.181	1.69E-38	2
MID1	6.33E-43	0.433857019	0.604	0.427	1.88E-38	2
NCK2	6.92E-43	0.307680155	0.394	0.231	2.06E-38	2
PARVA	7.55E-43	0.328324352	0.522	0.34	2.24E-38	2
ATP1B3	7.78E-43	-1.424137192	0.15	0.276	2.31E-38	2
USP53	1.03E-42	-0.842542057	0.461	0.546	3.05E-38	2
ZNF248	1.13E-42	0.294860393	0.341	0.193	3.35E-38	2
MCEE	1.49E-42	0.250683205	0.268	0.138	4.44E-38	2
RNF121	1.57E-42	0.298537237	0.271	0.143	4.66E-38	2
EBF2	1.85E-42	0.388398232	0.83	0.692	5.49E-38	2
CEP112	2.71E-42	0.365005985	0.64	0.457	8.05E-38	2
BCAR3	2.85E-42	0.304770962	0.254	0.131	8.47E-38	2
NT5DC1	3.20E-42	0.312882603	0.283	0.153	9.50E-38	2
PDK4	3.65E-42	-1.055212018	0.124	0.25	1.09E-37	2
RP11-176N18.2	4.04E-42	-0.699052562	0.006	0.101	1.20E-37	2
RFX2	4.08E-42	-1.12114984	0.171	0.298	1.21E-37	2
ZCWPW2	4.08E-42	0.331265325	0.297	0.162	1.21E-37	2
COL4A1	4.15E-42	-0.584207199	0.728	0.743	1.23E-37	2
KLF4	4.78E-42	-0.515014341	0.007	0.102	1.42E-37	2
PRKD1	5.91E-42	0.383133619	0.592	0.418	1.76E-37	2
ZNF586	6.18E-42	0.264418032	0.36	0.207	1.84E-37	2
MPRIP	6.53E-42	0.299095732	0.454	0.281	1.94E-37	2
CACNA1C	6.67E-42	0.347932945	0.808	0.634	1.98E-37	2
TRANK1	6.89E-42	0.267077602	0.316	0.173	2.05E-37	2
TBL1XR1	7.61E-42	0.323709916	0.699	0.516	2.26E-37	2
NMD3	8.13E-42	0.39342109	0.357	0.211	2.42E-37	2
ADCY1	8.29E-42	0.383356721	0.251	0.13	2.46E-37	2
RP11-421L21.3	8.41E-42	0.267554347	0.203	0.096	2.50E-37	2
AVEN	8.42E-42	0.299255918	0.302	0.166	2.50E-37	2
DUBR	8.56E-42	0.322577987	0.37	0.215	2.54E-37	2
ST3GAL2	9.52E-42	0.258525525	0.169	0.074	2.83E-37	2
JUNB	9.70E-42	-0.665950776	0.074	0.196	2.88E-37	2
SLC40A1	1.14E-41	0.262733477	0.139	0.056	3.38E-37	2
METTL15	1.21E-41	0.359183452	0.569	0.391	3.61E-37	2
ADAMTS3	1.40E-41	0.401865055	0.197	0.093	4.17E-37	2
BHLHE40	1.49E-41	-0.883905	0.08	0.202	4.44E-37	2
CFAP44	1.60E-41	0.260380656	0.295	0.16	4.76E-37	2
NAB1	2.03E-41	0.282384788	0.424	0.256	6.02E-37	2
TAPT1-AS1	3.25E-41	0.283044199	0.308	0.17	9.66E-37	2
ZNF827	3.79E-41	0.263310825	0.279	0.148	1.13E-36	2
SLX4IP	4.20E-41	0.300365317	0.308	0.171	1.25E-36	2
ELL2	4.21E-41	-1.083474635	0.324	0.437	1.25E-36	2
SHTN1	4.28E-41	0.289941361	0.374	0.221	1.27E-36	2
LPCAT2	4.80E-41	-0.694524122	0.113	0.244	1.43E-36	2
ARHGAP42	6.21E-41	0.34567465	0.523	0.347	1.85E-36	2
ZFAND5	6.43E-41	-0.814142594	0.148	0.273	1.91E-36	2
PACS1	6.44E-41	0.349155678	0.614	0.434	1.91E-36	2
MBNL2	6.47E-41	0.321451583	0.692	0.501	1.92E-36	2
TRIM24	2.29E-40	0.285219081	0.254	0.133	6.81E-36	2
HIVEP1	2.30E-40	0.333139675	0.505	0.331	6.84E-36	2
SAMHD1	2.93E-40	-0.92828434	0.176	0.3	8.71E-36	2
HS2ST1	3.19E-40	0.321371404	0.284	0.156	9.48E-36	2
PAWR	3.32E-40	0.256678262	0.19	0.088	9.86E-36	2
KIAA0355	3.71E-40	0.314560421	0.317	0.179	1.10E-35	2
MMP2	5.48E-40	-0.734515167	0.133	0.259	1.63E-35	2
ZNF37A	6.94E-40	0.273283333	0.358	0.207	2.06E-35	2
PTPN14	1.04E-39	0.301624093	0.45	0.281	3.10E-35	2
FRMD6	1.14E-39	0.267242028	0.437	0.269	3.40E-35	2
NES	1.61E-39	0.253955724	0.12	0.046	4.80E-35	2
PDSS2	1.74E-39	0.31455836	0.491	0.314	5.18E-35	2
TMEM161B-AS1	1.80E-39	0.266633809	0.343	0.197	5.34E-35	2
ZNF292	1.81E-39	0.294098815	0.594	0.405	5.37E-35	2
HSP90AB1	2.01E-39	0.308481535	0.291	0.159	5.99E-35	2
MAN1A1	2.29E-39	-0.931562774	0.405	0.485	6.79E-35	2
CFI	3.30E-39	0.286560196	0.162	0.072	9.80E-35	2
NDRG1	4.82E-39	-0.728657848	0.201	0.333	1.43E-34	2
MT-ND2	5.31E-39	-0.760391843	0.042	0.149	1.58E-34	2
BMP6	7.55E-39	0.461829437	0.197	0.096	2.24E-34	2
SHROOM3	8.12E-39	0.441288396	0.453	0.296	2.41E-34	2
PHACTR2	9.55E-39	0.355626631	0.504	0.335	2.84E-34	2
RP11-420A23.1	1.10E-38	0.31246148	0.216	0.108	3.27E-34	2
ST8SIA1	1.36E-38	0.342270563	0.308	0.175	4.03E-34	2
MT-ND4L	1.56E-38	-0.708312878	0.074	0.19	4.64E-34	2
ECE1	1.89E-38	-0.840193722	0.209	0.33	5.60E-34	2
LARS	2.47E-38	0.253771732	0.359	0.211	7.33E-34	2
MAGED1	3.17E-38	0.280305519	0.306	0.173	9.42E-34	2
GALK2	3.71E-38	0.290786694	0.387	0.236	1.10E-33	2
DNM3	3.83E-38	0.339046104	0.29	0.162	1.14E-33	2
PRTFDC1	3.86E-38	0.288712587	0.209	0.103	1.15E-33	2
PLOD2	4.80E-38	0.321018555	0.435	0.271	1.43E-33	2
GLCE	5.52E-38	0.329271622	0.265	0.144	1.64E-33	2
FGD4	5.87E-38	-0.858766432	0.261	0.375	1.74E-33	2
TIAL1	6.73E-38	0.255912848	0.397	0.241	2.00E-33	2
MGST1	8.19E-38	-0.660655344	0.105	0.231	2.43E-33	2
TENM3	1.12E-37	0.466151833	0.217	0.112	3.32E-33	2
NAV1	1.41E-37	0.33568093	0.661	0.487	4.20E-33	2
SGCE	1.67E-37	0.261701004	0.337	0.195	4.97E-33	2
RP1-122P22.2	2.05E-37	0.311837827	0.316	0.183	6.08E-33	2
PSD3	3.16E-37	0.267051879	0.779	0.604	9.38E-33	2
FRMD4A	3.19E-37	0.307561956	0.633	0.455	9.49E-33	2
ZFP36L2	3.25E-37	-0.778913521	0.117	0.235	9.65E-33	2
CHD1	5.00E-37	-0.779773834	0.308	0.41	1.49E-32	2
ITGA5	6.30E-37	-0.743547709	0.123	0.243	1.87E-32	2
CEP57L1	7.82E-37	0.294918432	0.283	0.159	2.33E-32	2
PDE4B	9.78E-37	-0.930871109	0.123	0.24	2.91E-32	2
ITIH5	1.11E-36	-0.866456827	0.205	0.328	3.30E-32	2
COL24A1	1.15E-36	0.711159222	0.553	0.433	3.43E-32	2
PRMT2	1.53E-36	0.270181658	0.439	0.278	4.54E-32	2
MYO1D	1.55E-36	0.262447682	0.78	0.604	4.59E-32	2
ARMCX4	1.92E-36	0.318144393	0.478	0.313	5.71E-32	2
HIF3A	2.25E-36	-0.690656878	0.084	0.197	6.68E-32	2
STAM2	2.59E-36	0.265047376	0.412	0.254	7.69E-32	2
ASCC3	4.79E-36	0.323244123	0.692	0.52	1.42E-31	2
CCDC7	5.06E-36	0.288973254	0.302	0.173	1.51E-31	2
LINC01091	5.50E-36	0.544565319	0.327	0.2	1.63E-31	2
TLL2	5.92E-36	-0.988542074	0.15	0.274	1.76E-31	2
PRDM6	1.00E-35	0.284507894	0.115	0.045	2.98E-31	2
AC007246.3	1.01E-35	0.292713192	0.365	0.224	2.99E-31	2
CTIF	1.04E-35	0.290214354	0.437	0.282	3.10E-31	2
PAG1	1.13E-35	0.362867549	0.552	0.379	3.36E-31	2
ERLEC1	1.25E-35	0.252381441	0.266	0.146	3.72E-31	2
FMNL2	1.34E-35	-0.813826545	0.396	0.484	3.97E-31	2
SEMA6D	1.92E-35	0.383760231	0.208	0.107	5.70E-31	2
SCARA5	2.58E-35	-0.564263356	0.026	0.119	7.67E-31	2
NR4A2	3.15E-35	-0.860211372	0.047	0.147	9.36E-31	2
TRPM3	3.19E-35	0.294503825	0.101	0.038	9.49E-31	2
GARNL3	3.25E-35	0.265224064	0.257	0.14	9.65E-31	2
STXBP1	4.00E-35	-0.688650577	0.138	0.254	1.19E-30	2
CPE	4.67E-35	0.335633167	0.134	0.057	1.39E-30	2
COL8A1	4.74E-35	0.516077629	0.786	0.691	1.41E-30	2
ABCA5	5.11E-35	-0.646949093	0.142	0.26	1.52E-30	2
DMTF1	5.16E-35	0.271886302	0.603	0.423	1.53E-30	2
ACSM3	5.76E-35	-0.458143795	0.325	0.47	1.71E-30	2
TBC1D19	9.09E-35	0.255420483	0.382	0.235	2.70E-30	2
WDR27	9.20E-35	0.266192101	0.397	0.248	2.73E-30	2
BICC1	9.37E-35	0.37214215	0.902	0.85	2.78E-30	2
COLEC12	1.35E-34	-0.698375597	0.239	0.367	4.00E-30	2
YAP1	1.50E-34	0.281715235	0.591	0.415	4.46E-30	2
FANCC	2.83E-34	0.288921811	0.305	0.178	8.42E-30	2
C3	2.87E-34	-0.836456175	0.059	0.164	8.53E-30	2
FBXW8	5.01E-34	0.26651581	0.36	0.222	1.49E-29	2
MFGE8	7.68E-34	-0.662480897	0.2	0.315	2.28E-29	2
SRSF10	7.87E-34	0.261512595	0.448	0.288	2.34E-29	2
COA1	8.69E-34	0.295266561	0.442	0.288	2.58E-29	2
ADAM12	9.27E-34	0.253660577	0.237	0.129	2.76E-29	2
BICD1	9.60E-34	0.271251255	0.647	0.471	2.85E-29	2
DAP	1.06E-33	0.26094951	0.302	0.176	3.14E-29	2
RUNX1T1	1.41E-33	0.332587474	0.595	0.427	4.19E-29	2
SMG6	1.95E-33	0.291015826	0.614	0.443	5.81E-29	2
DGKB	1.99E-33	0.454536488	0.163	0.079	5.92E-29	2
ITGB3BP	2.62E-33	0.258773173	0.234	0.127	7.79E-29	2
ENPEP	2.92E-33	0.363402607	0.128	0.056	8.69E-29	2
ITSN1	5.89E-33	0.261055558	0.53	0.36	1.75E-28	2
SORBS1	6.11E-33	-0.568025552	0.404	0.506	1.82E-28	2
TGFB2	7.38E-33	0.318007367	0.306	0.183	2.19E-28	2
TBCK	7.80E-33	0.296652585	0.572	0.41	2.32E-28	2
RP11-665G4.1	8.20E-33	0.375116128	0.249	0.14	2.44E-28	2
PTPRT	1.22E-32	0.407633668	0.217	0.116	3.62E-28	2
TMPO	1.31E-32	0.250369284	0.224	0.12	3.89E-28	2
ANOS1	1.59E-32	0.319436652	0.333	0.204	4.73E-28	2
PRKACB	1.83E-32	0.261076455	0.352	0.217	5.45E-28	2
CNOT2	3.63E-32	0.261560217	0.55	0.387	1.08E-27	2
RBMS3	3.66E-32	-0.342792512	0.943	0.948	1.09E-27	2
INVS	4.04E-32	0.288522603	0.581	0.415	1.20E-27	2
TTC3	6.01E-32	0.271232405	0.643	0.477	1.79E-27	2
CLMN	7.44E-32	-0.752547264	0.204	0.315	2.21E-27	2
MMP16	1.46E-31	0.256805293	0.403	0.257	4.33E-27	2
FTH1	1.61E-31	-0.69125812	0.133	0.242	4.79E-27	2
KCTD8	1.69E-31	-0.719027262	0.041	0.134	5.01E-27	2
MYADM	1.85E-31	-0.587188319	0.077	0.179	5.48E-27	2
TUBB	2.28E-31	0.258051127	0.132	0.059	6.77E-27	2
ACSL1	2.54E-31	-0.804536747	0.252	0.351	7.56E-27	2
MT-ND5	3.12E-31	-0.644408653	0.074	0.174	9.27E-27	2
SEC24D	3.33E-31	0.28468683	0.681	0.518	9.89E-27	2
GMDS-AS1	5.10E-31	0.315423223	0.592	0.432	1.52E-26	2
LIPA	6.64E-31	0.319069289	0.185	0.095	1.97E-26	2
LAMB1	7.88E-31	-0.580121142	0.764	0.753	2.34E-26	2
APBA1	8.03E-31	0.321648321	0.229	0.127	2.39E-26	2
ANGPT1	9.16E-31	0.334011158	0.287	0.171	2.72E-26	2
CD34	1.14E-30	-0.533813303	0.089	0.193	3.39E-26	2
SF1	2.26E-30	-0.555105789	0.305	0.404	6.71E-26	2
UBE2E3	2.33E-30	0.264127583	0.427	0.284	6.94E-26	2
RHOBTB3	3.11E-30	-0.733331268	0.426	0.497	9.25E-26	2
MYO1E	3.13E-30	0.277487405	0.426	0.283	9.32E-26	2
SPATA6	5.02E-30	-0.528954379	0.513	0.576	1.49E-25	2
FAM46A	6.71E-30	0.274512891	0.453	0.299	1.99E-25	2
MAML2	7.82E-30	0.308889337	0.895	0.81	2.33E-25	2
OSMR-AS1	8.51E-30	0.258280302	0.362	0.228	2.53E-25	2
AOX1	1.31E-29	-0.516799444	0.025	0.105	3.89E-25	2
STAU2	1.59E-29	0.260053594	0.303	0.183	4.73E-25	2
RNF115	1.98E-29	-0.672291007	0.402	0.468	5.89E-25	2
ISPD	3.26E-29	0.352237873	0.385	0.252	9.70E-25	2
GMDS	4.18E-29	0.324809553	0.487	0.344	1.24E-24	2
SMARCA2	5.47E-29	0.259604005	0.506	0.349	1.62E-24	2
KIAA1324L	1.08E-28	0.251519052	0.351	0.225	3.20E-24	2
NBAS	1.19E-28	0.26432353	0.613	0.445	3.52E-24	2
ITPR3	1.62E-28	-0.546226191	0.074	0.169	4.81E-24	2
GTDC1	1.74E-28	0.329692705	0.553	0.403	5.17E-24	2
MCL1	2.98E-28	-0.66073269	0.193	0.287	8.85E-24	2
SAMD5	3.48E-28	0.286994865	0.121	0.054	1.03E-23	2
LITAF	4.69E-28	-0.771106973	0.175	0.275	1.40E-23	2
GLI3	5.09E-28	0.289960225	0.56	0.411	1.51E-23	2
LINC00894	5.46E-28	0.315435748	0.428	0.296	1.62E-23	2
CH507-528H12.1	6.25E-28	-0.724067425	0.842	0.839	1.86E-23	2
CTD-3252C9.4	7.04E-28	-0.673257152	0.113	0.207	2.09E-23	2
R3HDM1	7.30E-28	0.253617256	0.359	0.229	2.17E-23	2
PER2	8.30E-28	-0.652694647	0.15	0.251	2.47E-23	2
FGF14	8.37E-28	0.443308008	0.753	0.651	2.49E-23	2
AP001347.6	8.66E-28	0.25078894	0.23	0.131	2.57E-23	2
ARHGAP26	9.06E-28	-0.690692291	0.51	0.55	2.69E-23	2
TIMP3	1.10E-27	-0.841553723	0.258	0.361	3.27E-23	2
HAS2	1.16E-27	-0.637728128	0.04	0.121	3.44E-23	2
CAMKMT	1.51E-27	0.265618198	0.506	0.358	4.50E-23	2
ABCA10	1.81E-27	-0.642846119	0.659	0.714	5.38E-23	2
SCLT1	2.95E-27	0.255589892	0.472	0.328	8.76E-23	2
ZNF532	3.05E-27	0.251788737	0.48	0.333	9.06E-23	2
ELF2	3.35E-27	-0.523633647	0.623	0.638	9.96E-23	2
DAAM2	3.54E-27	0.271130453	0.255	0.151	1.05E-22	2
BCKDHB	4.74E-27	0.298162091	0.398	0.269	1.41E-22	2
EYA2	5.67E-27	-0.58684122	0.086	0.18	1.68E-22	2
KIAA1217	6.35E-27	0.262364008	0.442	0.304	1.89E-22	2
SIK2	6.41E-27	-0.718454878	0.364	0.436	1.91E-22	2
CSNK1A1	9.58E-27	-0.545766462	0.572	0.588	2.85E-22	2
FAM13A	1.01E-26	0.284750727	0.598	0.436	2.99E-22	2
MAMDC2-AS1	1.02E-26	0.263101348	0.226	0.131	3.05E-22	2
LENG8	1.04E-26	-0.607788514	0.306	0.392	3.08E-22	2
RP11-373N22.3	1.50E-26	0.307938787	0.217	0.124	4.47E-22	2
SIK3	1.89E-26	-0.58455624	0.665	0.661	5.62E-22	2
BMPER	2.68E-26	-0.626860601	0.05	0.132	7.95E-22	2
IL6R	2.70E-26	-0.513833088	0.039	0.116	8.01E-22	2
CEBPD	3.04E-26	-0.40421555	0.028	0.103	9.05E-22	2
ASAP1	3.26E-26	0.256960286	0.795	0.653	9.68E-22	2
PBX3	3.46E-26	0.27713515	0.642	0.495	1.03E-21	2
FOXO1	5.46E-26	-0.582598333	0.565	0.604	1.62E-21	2
ADGRF5	6.20E-26	0.351763185	0.104	0.046	1.84E-21	2
LSAMP	6.53E-26	0.633363093	0.307	0.206	1.94E-21	2
CD9	8.97E-26	-0.644321178	0.11	0.202	2.67E-21	2
SLC4A7	1.11E-25	-0.908478323	0.454	0.509	3.29E-21	2
STAT3	1.11E-25	-0.557336053	0.603	0.62	3.29E-21	2
DAPK1	3.01E-25	0.296107064	0.218	0.126	8.96E-21	2
ABL1	3.09E-25	-0.647930466	0.527	0.559	9.19E-21	2
RP11-696N14.1	3.59E-25	0.303773312	0.172	0.094	1.07E-20	2
PRKAG2	6.52E-25	-0.607695148	0.197	0.292	1.94E-20	2
OPHN1	7.18E-25	-0.589928837	0.325	0.408	2.13E-20	2
FAM20A	7.85E-25	0.279086364	0.211	0.122	2.33E-20	2
ARHGEF28	8.03E-25	-0.541760387	0.03	0.102	2.39E-20	2
SUCLG2-AS1	8.08E-25	0.273562568	0.248	0.15	2.40E-20	2
SUPT3H	8.58E-25	0.293148513	0.48	0.341	2.55E-20	2
VIM	8.70E-25	-0.703856419	0.416	0.468	2.59E-20	2
CYR61	9.32E-25	-1.028703371	0.153	0.241	2.77E-20	2
SH3BP5	1.05E-24	-0.703084709	0.173	0.264	3.11E-20	2
TC2N	1.17E-24	-0.609704814	0.11	0.201	3.48E-20	2
MT2A	1.39E-24	-1.048846017	0.077	0.161	4.12E-20	2
MOXD1	1.54E-24	0.356820505	0.224	0.134	4.57E-20	2
PTN	1.79E-24	0.29091253	0.343	0.229	5.33E-20	2
ABLIM3	1.92E-24	-0.630957581	0.178	0.271	5.71E-20	2
PGK1	2.17E-24	0.265394137	0.193	0.109	6.45E-20	2
LTBP4	2.37E-24	-0.612606063	0.283	0.371	7.03E-20	2
ANK2	2.48E-24	-0.692695734	0.497	0.55	7.37E-20	2
CD55	5.03E-24	-0.740974364	0.109	0.196	1.50E-19	2
CST3	5.68E-24	-0.98168218	0.166	0.251	1.69E-19	2
MSI2	6.32E-24	-0.601677562	0.485	0.533	1.88E-19	2
RGCC	6.96E-24	-0.563592044	0.038	0.11	2.07E-19	2
ST3GAL1	1.18E-23	-0.650524737	0.26	0.343	3.49E-19	2
MEDAG	2.17E-23	-0.585940335	0.042	0.115	6.45E-19	2
EDNRB	2.38E-23	-0.436604752	0.032	0.102	7.08E-19	2
FOSL2	3.10E-23	-0.610237302	0.148	0.236	9.20E-19	2
COL4A2	3.74E-23	-0.394265104	0.751	0.748	1.11E-18	2
LINC00693	4.72E-23	0.252609369	0.135	0.07	1.40E-18	2
ELF1	5.69E-23	-0.548150505	0.596	0.612	1.69E-18	2
PAMR1	7.34E-23	0.270644656	0.26	0.163	2.18E-18	2
SMAD3	7.65E-23	-0.759834438	0.441	0.494	2.27E-18	2
LINC01088	8.61E-23	-0.991031259	0.245	0.334	2.56E-18	2
DLG2	8.78E-23	0.339570657	0.747	0.646	2.61E-18	2
KDM7A	1.02E-22	-0.580315251	0.233	0.32	3.04E-18	2
ZNF331	3.76E-22	-1.254921678	0.104	0.183	1.12E-17	2
EFHD1	4.84E-22	-0.456233517	0.065	0.143	1.44E-17	2
UST	8.84E-22	-0.604760548	0.352	0.43	2.63E-17	2
PID1	1.42E-21	-0.464601716	0.668	0.689	4.23E-17	2
RCAN2	3.73E-21	0.265414979	0.249	0.157	1.11E-16	2
LINC01482	4.38E-21	0.295420258	0.179	0.104	1.30E-16	2
CHST7	5.09E-21	-0.475591471	0.054	0.125	1.51E-16	2
KIRREL3	5.24E-21	-0.882957618	0.046	0.117	1.56E-16	2
AFF4	1.20E-20	-0.468925385	0.49	0.527	3.57E-16	2
ESR1	1.30E-20	0.326239628	0.52	0.398	3.87E-16	2
SPRED2	1.64E-20	-0.575744387	0.479	0.526	4.87E-16	2
PSMA1	1.90E-20	-0.566347203	0.076	0.15	5.64E-16	2
DIAPH1	4.21E-20	-0.516163252	0.173	0.256	1.25E-15	2
HIF1A-AS2	5.04E-20	0.637081599	0.118	0.062	1.50E-15	2
IGFBP3	8.60E-20	-0.618162735	0.055	0.123	2.56E-15	2
DCN	1.11E-19	-0.93936638	0.69	0.666	3.31E-15	2
NFKBIA	1.25E-19	-0.391068986	0.048	0.115	3.71E-15	2
B4GALT1	1.72E-19	-0.623372581	0.366	0.426	5.11E-15	2
DENND1A	2.38E-19	-0.429841898	0.548	0.573	7.07E-15	2
BCL2	2.61E-19	-0.649169311	0.368	0.431	7.76E-15	2
SON	2.82E-19	-0.351206504	0.753	0.739	8.37E-15	2
PDE4D	3.25E-19	-0.501229314	0.612	0.646	9.67E-15	2
ATP6V0A1	3.37E-19	-0.587415129	0.24	0.315	1.00E-14	2
LONRF2	3.56E-19	-0.472409572	0.065	0.134	1.06E-14	2
CATSPERB	4.00E-19	-0.536218784	0.061	0.128	1.19E-14	2
PDLIM1	4.90E-19	-0.575774972	0.163	0.238	1.46E-14	2
ZFHX3	5.44E-19	-0.529139691	0.679	0.655	1.62E-14	2
CTD-2341M24.1	5.75E-19	0.255155971	0.126	0.068	1.71E-14	2
ANKH	6.36E-19	-0.592117812	0.388	0.457	1.89E-14	2
KDM6B	1.12E-18	-0.603645244	0.052	0.116	3.32E-14	2
STXBP6	1.28E-18	-0.483697393	0.098	0.175	3.80E-14	2
TIAM1	2.33E-18	-0.610467391	0.21	0.286	6.94E-14	2
ANXA5	2.68E-18	-0.576402851	0.515	0.527	7.96E-14	2
NEAT1	2.68E-18	-0.260024412	0.98	0.975	7.96E-14	2
SKIL	2.87E-18	-0.576287973	0.446	0.493	8.52E-14	2
ADAM17	3.08E-18	-0.569344303	0.372	0.423	9.16E-14	2
NEDD9	3.41E-18	-0.614006518	0.153	0.228	1.01E-13	2
PXDNL	6.51E-18	-0.651403438	0.368	0.434	1.94E-13	2
SLIT2	8.25E-18	0.30548897	0.72	0.607	2.45E-13	2
RTN4	1.33E-17	-0.48223554	0.591	0.6	3.96E-13	2
HSPG2	1.77E-17	-0.537210384	0.474	0.507	5.26E-13	2
FOXN3	4.24E-17	-0.395746397	0.67	0.676	1.26E-12	2
SLC2A3	4.69E-17	-0.697196829	0.138	0.208	1.39E-12	2
INPP4B	5.71E-17	0.279352246	0.338	0.238	1.70E-12	2
CNNM2	6.48E-17	0.298469217	0.201	0.128	1.92E-12	2
USP36	6.62E-17	-0.558473657	0.153	0.225	1.97E-12	2
ADAMTS5	9.79E-17	-0.510055678	0.079	0.145	2.91E-12	2
UBE2B	1.79E-16	-0.45208443	0.217	0.287	5.33E-12	2
SMCHD1	2.04E-16	-0.431539345	0.52	0.535	6.06E-12	2
TACC2	2.32E-16	-0.528134082	0.14	0.209	6.89E-12	2
KIAA0040	2.43E-16	-0.429791395	0.12	0.191	7.21E-12	2
MYCBP2	2.51E-16	-0.34362561	0.69	0.679	7.46E-12	2
SCN7A	2.71E-16	-0.497532273	0.692	0.717	8.07E-12	2
HIVEP2	2.99E-16	-0.44585901	0.566	0.587	8.88E-12	2
COL4A5	3.57E-16	0.297911549	0.263	0.182	1.06E-11	2
EFCC1	4.72E-16	-0.453994576	0.09	0.156	1.40E-11	2
CNKSR2	4.76E-16	-0.452014546	0.117	0.187	1.41E-11	2
DOCK8	4.94E-16	-0.431234117	0.059	0.119	1.47E-11	2
SPSB1	6.55E-16	-0.893137795	0.342	0.4	1.95E-11	2
AC074391.1	8.34E-16	-0.492314837	0.169	0.243	2.48E-11	2
ECHDC2	8.98E-16	-0.386988057	0.492	0.525	2.67E-11	2
RBMS1	1.96E-15	-0.287826727	0.827	0.802	5.83E-11	2
C10orf10	2.53E-15	-0.492523174	0.062	0.12	7.51E-11	2
ETF1	2.55E-15	-0.46725976	0.151	0.217	7.59E-11	2
ABTB2	3.25E-15	-0.673788611	0.353	0.406	9.65E-11	2
SRGAP1	3.43E-15	-0.668106965	0.474	0.505	1.02E-10	2
OGFRL1	4.06E-15	-0.377285955	0.063	0.121	1.21E-10	2
SLC16A7	7.56E-15	-0.544237543	0.223	0.29	2.25E-10	2
FNDC3B	9.59E-15	-0.268768185	0.895	0.891	2.85E-10	2
RP1-34H18.1	1.81E-14	0.298134807	0.124	0.073	5.37E-10	2
COL6A1	1.95E-14	-0.413402497	0.459	0.495	5.79E-10	2
PI16	2.43E-14	-0.406657278	0.072	0.132	7.21E-10	2
SERPING1	2.97E-14	-0.493847669	0.178	0.242	8.84E-10	2
GPX3	3.63E-14	-0.450243154	0.063	0.118	1.08E-09	2
EFNA5	3.84E-14	-0.463112608	0.108	0.172	1.14E-09	2
WASF2	4.09E-14	-0.440166363	0.382	0.422	1.21E-09	2
ATP8A1	4.19E-14	-0.404920073	0.076	0.135	1.25E-09	2
FOXO3	4.22E-14	-0.485025306	0.719	0.689	1.26E-09	2
UBR5	5.35E-14	-0.350058724	0.645	0.637	1.59E-09	2
SVEP1	9.95E-14	0.254859604	0.659	0.563	2.96E-09	2
SPSB4	1.18E-13	-0.429941357	0.08	0.136	3.50E-09	2
CAST	1.29E-13	-0.389630796	0.48	0.499	3.83E-09	2
UTRN	1.40E-13	-0.384392118	0.753	0.713	4.15E-09	2
AGO2	1.54E-13	-0.445860723	0.413	0.447	4.57E-09	2
ANXA1	1.93E-13	-0.721143014	0.192	0.247	5.73E-09	2
IL6ST	2.96E-13	-0.421308058	0.492	0.512	8.79E-09	2
MUSK	3.50E-13	-0.405186751	0.181	0.248	1.04E-08	2
ZBTB7C	4.55E-13	-0.500229434	0.091	0.148	1.35E-08	2
ACADVL	5.31E-13	-0.352769538	0.123	0.185	1.58E-08	2
GABARAPL1	6.24E-13	-0.381510623	0.136	0.196	1.86E-08	2
STON2	8.13E-13	-0.483593014	0.208	0.27	2.42E-08	2
ARPC2	8.95E-13	-0.461147012	0.296	0.346	2.66E-08	2
TXNIP	9.75E-13	-0.840558326	0.267	0.308	2.90E-08	2
CCDC39	1.06E-12	-0.374419195	0.134	0.197	3.16E-08	2
DOCK9	1.25E-12	-0.463067092	0.487	0.504	3.73E-08	2
IGF1	1.60E-12	-0.565693004	0.344	0.4	4.76E-08	2
DDX21	2.03E-12	-0.458722943	0.197	0.257	6.03E-08	2
PIAS1	2.24E-12	-0.463518014	0.541	0.531	6.66E-08	2
CLMP	2.84E-12	-0.596398534	0.351	0.403	8.44E-08	2
NRG3	3.37E-12	0.346276725	0.118	0.072	1.00E-07	2
MKL1	4.10E-12	-0.430230797	0.698	0.665	1.22E-07	2
AFF3	5.48E-12	-0.556358101	0.53	0.55	1.63E-07	2
IRAK3	6.08E-12	-0.512588539	0.339	0.372	1.81E-07	2
ITM2B	6.46E-12	-0.617866128	0.392	0.413	1.92E-07	2
TNFAIP6	6.87E-12	-0.528994852	0.1	0.153	2.04E-07	2
ARHGAP21	7.69E-12	-0.314609854	0.673	0.663	2.29E-07	2
TUBB6	8.71E-12	-0.481736558	0.309	0.352	2.59E-07	2
PRKX	1.09E-11	-0.336096104	0.122	0.179	3.24E-07	2
MTSS1	1.24E-11	-0.467804267	0.157	0.216	3.67E-07	2
ADIPOR2	1.30E-11	-0.456546448	0.228	0.28	3.87E-07	2
ITPKC	1.61E-11	-0.487866642	0.118	0.173	4.77E-07	2
CCDC109B	1.80E-11	-0.477016145	0.253	0.306	5.35E-07	2
RNF144A	2.69E-11	-0.440863116	0.227	0.28	8.00E-07	2
FBLN2	3.07E-11	-0.426483606	0.165	0.221	9.13E-07	2
RP11-444D3.1	3.37E-11	-0.553218981	0.295	0.342	1.00E-06	2
LARP6	4.18E-11	-0.331555414	0.078	0.127	1.24E-06	2
RASGRF2	5.46E-11	0.287094125	0.146	0.097	1.62E-06	2
RP11-554D15.1	5.83E-11	0.549593465	0.123	0.079	1.73E-06	2
SARAF	6.76E-11	-0.354969036	0.128	0.181	2.01E-06	2
LDLR	8.22E-11	-0.373768239	0.064	0.11	2.44E-06	2
INTS6	1.05E-10	-0.493478829	0.354	0.383	3.11E-06	2
PLXNA2	1.27E-10	-0.466404728	0.258	0.306	3.77E-06	2
TSPYL2	1.53E-10	-0.424911942	0.132	0.184	4.55E-06	2
MBNL1	1.92E-10	-0.267982894	0.885	0.847	5.71E-06	2
IGFBP4	2.34E-10	-0.535154369	0.154	0.204	6.94E-06	2
EVA1C	2.35E-10	-0.420726272	0.307	0.354	6.98E-06	2
SOX5	3.20E-10	-0.381599824	0.334	0.381	9.52E-06	2
SYNE3	3.72E-10	-0.348260098	0.13	0.181	1.11E-05	2
ITGA9	4.47E-10	-0.492354538	0.215	0.264	1.33E-05	2
SYTL4	5.99E-10	-0.371438967	0.163	0.213	1.78E-05	2
TMEM71	6.14E-10	-0.351298894	0.14	0.192	1.82E-05	2
IFI44L	6.51E-10	-0.282309087	0.103	0.152	1.93E-05	2
UHRF1BP1L	6.69E-10	-0.429615668	0.269	0.309	1.99E-05	2
CYSTM1	7.48E-10	-0.455935212	0.243	0.283	2.22E-05	2
RALGAPA1	9.10E-10	-0.306832968	0.606	0.597	2.70E-05	2
RHEB	9.54E-10	-0.442550516	0.194	0.238	2.84E-05	2
NOX4	1.01E-09	0.262376768	0.622	0.54	3.01E-05	2
GBE1	1.16E-09	-0.406865604	0.478	0.493	3.44E-05	2
TENM1	1.39E-09	-0.294978291	0.127	0.18	4.13E-05	2
SRSF5	1.42E-09	-0.384888389	0.376	0.401	4.23E-05	2
KLF9	1.69E-09	-0.414545101	0.253	0.295	5.03E-05	2
DOCK4	1.71E-09	-0.629209355	0.345	0.373	5.08E-05	2
TMOD1	1.72E-09	-0.365130589	0.075	0.118	5.12E-05	2
MAP4	1.75E-09	-0.254578346	0.811	0.774	5.20E-05	2
PTPN9	1.81E-09	-0.466112121	0.327	0.357	5.37E-05	2
ERCC1	2.01E-09	-0.463313037	0.124	0.169	5.97E-05	2
FBLN5	2.28E-09	-0.432761257	0.348	0.383	6.78E-05	2
ARIH1	2.32E-09	-0.381771845	0.541	0.532	6.89E-05	2
PIK3R1	2.34E-09	-0.631272034	0.385	0.402	6.94E-05	2
SDCBP	3.12E-09	-0.383558036	0.146	0.193	9.27E-05	2
RASGEF1B	3.20E-09	-0.29509694	0.093	0.139	9.52E-05	2
MEF2D	3.33E-09	-0.37026305	0.147	0.194	9.91E-05	2
LONRF3	3.45E-09	-0.293115782	0.062	0.103	0.000102431	2
NFE2L2	3.62E-09	-0.294734003	0.615	0.599	0.000107621	2
VIPR2	3.88E-09	-0.318656103	0.099	0.146	0.000115341	2
ADAMTS1	4.21E-09	-0.583949706	0.098	0.142	0.000125152	2
MRC2	4.40E-09	-0.539924459	0.444	0.452	0.000130776	2
KLF13	5.16E-09	-0.437471193	0.225	0.269	0.000153484	2
DYNC1I1	5.20E-09	-0.578622104	0.205	0.248	0.000154485	2
NCOR2	6.13E-09	-0.46311293	0.616	0.586	0.000182117	2
FAM134B	6.30E-09	-0.300315697	0.063	0.104	0.000187211	2
PITPNC1	7.26E-09	-0.780193327	0.239	0.276	0.000215888	2
PRELP	7.28E-09	-0.44088885	0.166	0.21	0.00021641	2
PLEKHA6	7.57E-09	-0.372966215	0.146	0.193	0.000225128	2
RAP1A	9.05E-09	-0.379981428	0.456	0.461	0.000268836	2
MIDN	9.58E-09	-0.385738042	0.069	0.108	0.000284763	2
EZR	9.70E-09	-0.322069844	0.074	0.116	0.000288358	2
SREBF1	9.81E-09	-0.307292772	0.067	0.107	0.000291679	2
STOM	1.07E-08	-0.40191364	0.176	0.221	0.000318462	2
JOSD1	1.31E-08	-0.289407533	0.062	0.1	0.000389286	2
PLAC9	1.32E-08	-0.302439916	0.081	0.123	0.000392395	2
TNFAIP2	1.65E-08	-0.410524008	0.072	0.111	0.000490947	2
SSH2	2.12E-08	-0.412864641	0.543	0.532	0.000630415	2
RGMA	2.13E-08	-0.392548953	0.251	0.293	0.000632452	2
ATL2	2.20E-08	-0.357813507	0.204	0.245	0.000655095	2
PDS5A	2.23E-08	-0.347084694	0.509	0.507	0.00066202	2
BTG3	2.24E-08	-0.302595423	0.077	0.116	0.000666231	2
PIP5K1C	2.26E-08	-0.389092019	0.135	0.179	0.000671034	2
JUN	2.30E-08	-0.282158677	0.099	0.142	0.000683644	2
RPL13	2.35E-08	-0.288469129	0.066	0.105	0.00069842	2
SEMA6A	2.36E-08	-0.334815109	0.068	0.108	0.000702035	2
SLC25A13	2.39E-08	-0.380932317	0.454	0.463	0.000711517	2
LAMC1	2.42E-08	-0.326089889	0.691	0.661	0.000719152	2
ZBTB21	2.65E-08	-0.271900778	0.067	0.106	0.000786597	2
GLIS3	2.70E-08	-0.319609741	0.782	0.743	0.000801079	2
ELOVL5	2.93E-08	-0.44049732	0.22	0.26	0.000872306	2
HTRA3	3.08E-08	-0.407624075	0.085	0.125	0.000915629	2
COL15A1	3.34E-08	-0.357028524	0.482	0.52	0.000992541	2
MEG3	3.38E-08	-0.382981076	0.762	0.73	0.001005699	2
GRB10	3.54E-08	-0.431770559	0.461	0.465	0.00105102	2
PPTC7	3.71E-08	-0.308798678	0.084	0.124	0.001102153	2
RAB1A	4.07E-08	-0.334314641	0.463	0.472	0.001208836	2
TGFBR2	4.22E-08	0.44401278	0.527	0.512	0.00125369	2
PDIA3	4.41E-08	-0.311536888	0.11	0.151	0.001312142	2
ZSWIM6	4.83E-08	-0.457593788	0.496	0.497	0.001436277	2
SLC25A33	4.90E-08	-0.258413472	0.066	0.104	0.001455612	2
RND3	4.96E-08	-0.556001534	0.144	0.183	0.001472885	2
RHOQ	5.40E-08	-0.421296594	0.343	0.367	0.001605139	2
SERPINF1	5.71E-08	-0.389803079	0.256	0.297	0.00169708	2
ECM1	5.83E-08	-0.260946855	0.068	0.106	0.001731578	2
NOVA1	7.55E-08	-0.448741943	0.33	0.36	0.002243052	2
ZFP36L1	8.49E-08	-0.445036049	0.203	0.24	0.002522127	2
SRRM2	8.74E-08	-0.372211197	0.589	0.571	0.002596225	2
CTGF	9.02E-08	-0.606640326	0.292	0.32	0.00268064	2
AC058791.1	1.16E-07	-0.389586501	0.282	0.319	0.003436614	2
NADK	1.20E-07	-0.268817712	0.072	0.108	0.003555745	2
NUP98	1.20E-07	-0.403521842	0.328	0.352	0.003556394	2
INPP1	1.22E-07	-0.295086134	0.096	0.134	0.003633677	2
PITPNM2	1.71E-07	-0.308959137	0.099	0.139	0.005097036	2
TPCN1	1.80E-07	-0.40022002	0.27	0.303	0.005341461	2
MEF2A	1.96E-07	-0.358301648	0.578	0.558	0.005810913	2
DENND4A	2.37E-07	-0.36682878	0.451	0.461	0.007035704	2
APLP2	2.62E-07	-0.312840886	0.14	0.18	0.00778191	2
NINJ2	2.66E-07	-0.275939326	0.099	0.138	0.007900852	2
PRKAR2A	2.99E-07	-0.378448336	0.279	0.31	0.00888291	2
ST6GALNAC3	3.29E-07	-0.708954329	0.08	0.116	0.009771274	2
CFLAR	3.54E-07	-0.289715489	0.514	0.511	0.010519237	2
PMP22	3.54E-07	-0.412746098	0.279	0.308	0.010522531	2
NLGN1	3.92E-07	-0.462412562	0.139	0.179	0.011636854	2
KTN1	4.23E-07	-0.313947152	0.389	0.406	0.01256349	2
PTPN12	5.66E-07	-0.279861046	0.559	0.546	0.016827722	2
3-Mar	6.09E-07	-0.528589048	0.26	0.296	0.018088532	2
ICA1L	6.51E-07	-0.267727619	0.113	0.152	0.019358194	2
ELL	6.93E-07	-0.376503663	0.157	0.194	0.020611792	2
TTC39C	7.49E-07	-0.314638078	0.127	0.165	0.02226887	2
ARAP2	7.86E-07	-0.307479419	0.139	0.178	0.023371252	2
MBNL3	8.00E-07	-0.253438728	0.075	0.109	0.023791694	2
RPS6KA5	8.32E-07	-0.285273589	0.113	0.152	0.02474329	2
PHF20	8.58E-07	-0.404676225	0.287	0.314	0.025489686	2
ENOX2	9.32E-07	-0.518081026	0.361	0.38	0.027690335	2
PDZD2	1.00E-06	-0.373228429	0.439	0.46	0.029780773	2
REV3L	1.06E-06	-0.394220755	0.536	0.522	0.031388068	2
INPP4A	1.09E-06	-0.371878077	0.318	0.34	0.032344602	2
CRY2	1.18E-06	-0.399780641	0.186	0.219	0.035061362	2
NBEA	1.23E-06	-0.294804465	0.399	0.426	0.036646079	2
C1S	1.31E-06	-0.376892504	0.397	0.407	0.03899952	2
PTGDS	1.32E-06	-0.347534826	0.071	0.103	0.039198254	2
INSR	1.49E-06	-0.382317889	0.342	0.362	0.044402793	2
CAB39L	1.76E-06	-0.447405352	0.305	0.328	0.052182894	2
MTCH1	1.97E-06	-0.283789603	0.183	0.219	0.058657412	2
PTGIS	2.05E-06	-0.321544532	0.324	0.36	0.060872052	2
JADE1	2.25E-06	-0.370091517	0.222	0.254	0.066834818	2
MIR22HG	2.82E-06	-0.336833778	0.16	0.194	0.083900394	2
RP11-514P8.6	2.95E-06	-0.298553534	0.137	0.173	0.087610589	2
CRY1	3.04E-06	-0.430969139	0.261	0.288	0.090217359	2
STK40	3.59E-06	-0.420217565	0.14	0.173	0.10664387	2
PLD1	3.75E-06	-0.440185594	0.462	0.459	0.111592591	2
LONRF1	3.87E-06	-0.304506623	0.141	0.176	0.115071407	2
FLT1	4.14E-06	-0.483258248	0.07	0.101	0.123094156	2
PPP6R3	4.24E-06	-0.255480107	0.628	0.598	0.126058668	2
PLA2G5	4.51E-06	-0.537091603	0.418	0.437	0.134160682	2
KIF1B	4.66E-06	-0.396480951	0.389	0.392	0.138401518	2
HLA-B	4.86E-06	-0.266898208	0.112	0.147	0.144554993	2
FSTL3	5.23E-06	-0.298739234	0.076	0.108	0.155521334	2
ABHD5	6.78E-06	-0.26145041	0.082	0.114	0.201560668	2
CSGALNACT1	6.83E-06	-0.383121864	0.343	0.366	0.203001476	2
SPTAN1	7.66E-06	-0.430392021	0.407	0.409	0.227790145	2
RGPD8	7.86E-06	-0.269403864	0.161	0.194	0.23356715	2
KREMEN1	8.06E-06	-0.274129047	0.09	0.121	0.239607202	2
LIN7A	8.22E-06	-0.347292356	0.123	0.156	0.244330562	2
HBP1	8.39E-06	-0.305727096	0.2	0.229	0.249312451	2
PFKL	8.44E-06	-0.266338754	0.085	0.117	0.250763651	2
DOCK6	9.56E-06	-0.390389121	0.203	0.231	0.284037042	2
FCHSD2	1.28E-05	-0.471724304	0.544	0.507	0.379781794	2
BRAF	1.30E-05	-0.285822276	0.589	0.563	0.38598977	2
IVNS1ABP	1.36E-05	-0.329010833	0.203	0.231	0.403673904	2
TXLNG	1.44E-05	-0.294400166	0.098	0.129	0.428254791	2
GLUD1	1.49E-05	-0.36529147	0.249	0.275	0.443609754	2
ADGRL3	1.49E-05	0.274459992	0.466	0.4	0.444191171	2
CTNNA1	1.54E-05	-0.276243808	0.614	0.58	0.457824846	2
APP	1.63E-05	-0.324360864	0.535	0.514	0.483702919	2
IER2	1.72E-05	-0.26205527	0.084	0.114	0.510551938	2
PTEN	1.81E-05	-0.387227827	0.608	0.565	0.538382422	2
ABHD2	1.88E-05	-0.332819872	0.239	0.266	0.558529495	2
RAB8B	2.07E-05	-0.373905424	0.319	0.336	0.616119019	2
MAP3K14	2.10E-05	-0.371941166	0.21	0.237	0.623225872	2
TAGLN2	2.23E-05	-0.258773799	0.123	0.154	0.661355976	2
ADGRE5	2.48E-05	-0.273698073	0.096	0.126	0.736496174	2
COL6A6	2.49E-05	-0.322132275	0.102	0.133	0.740591462	2
PCGF5	2.84E-05	-0.326247645	0.299	0.323	0.843127398	2
GSPT1	2.96E-05	-0.329261954	0.21	0.237	0.881146113	2
LINC00278	3.45E-05	-0.254248227	0.161	0.195	1	2
AKAP12	3.79E-05	-0.611858149	0.407	0.412	1	2
CDK17	3.89E-05	-0.412721693	0.401	0.398	1	2
SLCO2B1	3.97E-05	-0.258826866	0.074	0.102	1	2
CCND3	4.20E-05	-0.42609966	0.36	0.367	1	2
YBX1	4.36E-05	-0.283102318	0.113	0.141	1	2
MOB3B	4.41E-05	-0.286450522	0.113	0.144	1	2
ARID5B	4.52E-05	-0.298287831	0.573	0.547	1	2
TMEM144	4.70E-05	-0.341769619	0.241	0.266	1	2
PSME4	4.88E-05	-0.335954324	0.415	0.414	1	2
YWHAQ	5.81E-05	-0.338626605	0.264	0.283	1	2
CREB5	5.93E-05	-0.284123635	0.543	0.547	1	2
CCNL1	6.36E-05	-0.423933475	0.366	0.365	1	2
CFH	6.56E-05	-0.303052546	0.674	0.641	1	2
STK38	6.90E-05	-0.286830277	0.26	0.282	1	2
DDX3Y	6.96E-05	-0.250682042	0.135	0.164	1	2
IP6K2	7.68E-05	-0.386703629	0.269	0.283	1	2
AGFG1	8.62E-05	-0.317614226	0.341	0.351	1	2
TFDP2	8.66E-05	-0.305884831	0.234	0.261	1	2
ZMIZ1	8.67E-05	-0.298309428	0.373	0.386	1	2
EZH1	8.67E-05	-0.290507958	0.166	0.194	1	2
NUMBL	9.04E-05	-0.300741618	0.169	0.197	1	2
GABPB2	9.06E-05	-0.325665398	0.224	0.247	1	2
IQGAP1	9.20E-05	-0.31895644	0.555	0.522	1	2
CD99	9.32E-05	-0.341450947	0.375	0.376	1	2
NPIPB3	9.45E-05	-0.266829762	0.115	0.143	1	2
SH3RF3	0.000111495	-0.462288357	0.266	0.285	1	2
TJP2	0.000114996	-0.321012661	0.108	0.134	1	2
KLF3	0.000117852	-0.364082854	0.171	0.196	1	2
TNKS1BP1	0.00012544	-0.311128281	0.177	0.203	1	2
USP15	0.000128284	-0.285247705	0.485	0.468	1	2
PHACTR1	0.000131909	-0.306503805	0.21	0.238	1	2
AC013461.1	0.000133615	-0.302270822	0.348	0.359	1	2
SH3PXD2B	0.00014314	-0.40651309	0.379	0.377	1	2
SMG1	0.000151099	-0.329882053	0.425	0.416	1	2
MLIP	0.000169532	-0.317809577	0.141	0.17	1	2
RAB11FIP3	0.000196319	-0.353315185	0.247	0.265	1	2
UBE2K	0.000201526	-0.287128799	0.505	0.485	1	2
VPS26A	0.000219155	-0.274752599	0.14	0.164	1	2
PCF11	0.000220522	-0.324818966	0.255	0.271	1	2
WDR45B	0.000242523	-0.319514671	0.135	0.159	1	2
ITSN2	0.000258519	-0.289318266	0.411	0.408	1	2
FAM107B	0.000263158	-0.364512518	0.172	0.198	1	2
RPS6KA3	0.000268844	-0.351030657	0.334	0.345	1	2
NUP153	0.000284334	-0.306517402	0.319	0.331	1	2
PPM1B	0.000315453	-0.3212689	0.313	0.32	1	2
C1orf132	0.000323864	-0.328360523	0.287	0.302	1	2
SLC2A13	0.000326114	-0.459256683	0.42	0.406	1	2
TOP1	0.000332905	-0.304951444	0.379	0.381	1	2
FAT1	0.00038439	-0.341897056	0.357	0.287	1	2
NPAS3	0.000455129	-0.285150563	0.469	0.478	1	2
RP11-284M14.1	0.000520347	-0.2959477	0.118	0.143	1	2
YWHAZ	0.000536151	-0.333657717	0.405	0.395	1	2
DENND4C	0.000537889	-0.251063756	0.485	0.465	1	2
C1R	0.00054161	-0.267930376	0.198	0.223	1	2
STK24	0.000600814	-0.358250433	0.318	0.323	1	2
BAZ1A	0.000604389	-0.342260207	0.253	0.267	1	2
RAB21	0.000607477	-0.260769815	0.184	0.206	1	2
FBXO42	0.000627447	-0.291211036	0.398	0.396	1	2
PTBP3	0.000672683	-0.310872405	0.365	0.365	1	2
WDFY2	0.000673541	-0.341499923	0.334	0.336	1	2
WTAP	0.000685227	-0.29527793	0.26	0.273	1	2
S100A6	0.000687848	-0.272704917	0.125	0.148	1	2
BANP	0.000821524	-0.343561639	0.217	0.173	1	2
CNTRL	0.000881115	-0.290817677	0.209	0.23	1	2
SUSD1	0.0010367	-0.321829768	0.166	0.186	1	2
ZNFX1	0.001063041	-0.300771629	0.153	0.174	1	2
NPIPB5	0.001272618	-0.338213137	0.365	0.362	1	2
GNB1	0.001379717	-0.288332721	0.507	0.485	1	2
PPP1R12C	0.001393252	-0.295429677	0.102	0.122	1	2
RNF149	0.001439153	-0.311270059	0.287	0.295	1	2
SKI	0.001477279	-0.417847566	0.416	0.405	1	2
ANTXR2	0.001526776	-0.406561656	0.421	0.407	1	2
SAT1	0.001898333	-0.278307126	0.373	0.298	1	2
RFX3	0.001960991	-0.327219884	0.508	0.487	1	2
ZNF708	0.002003525	-0.281756293	0.507	0.478	1	2
NPIPA1	0.002011005	-0.29642129	0.219	0.235	1	2
REL	0.00202309	-0.286251677	0.107	0.127	1	2
ADAM33	0.002030457	-0.282066712	0.135	0.156	1	2
NAV2	0.002086337	-0.443935294	0.229	0.248	1	2
PTPN13	0.002376853	-0.424426943	0.489	0.455	1	2
SLIT3	0.002408302	0.269730879	0.347	0.309	1	2
PPARG	0.00254013	-0.307760787	0.104	0.124	1	2
ANKRD44	0.002599364	-0.317986798	0.562	0.522	1	2
JAK1	0.002616054	-0.280748032	0.461	0.442	1	2
VPS37B	0.002922829	-0.350509745	0.136	0.154	1	2
COL6A2	0.00293362	-0.288133693	0.6	0.554	1	2
UBA2	0.003054395	-0.262313457	0.216	0.231	1	2
CAPN7	0.00307901	-0.268369888	0.317	0.322	1	2
MECP2	0.003130677	-0.271795258	0.318	0.323	1	2
ABR	0.003369614	-0.324947064	0.247	0.259	1	2
CCNL2	0.003514607	-0.280384281	0.356	0.358	1	2
RNF19A	0.003651657	-0.279768231	0.409	0.397	1	2
PRKCI	0.003818502	-0.266400544	0.184	0.2	1	2
KIAA0368	0.003953224	-0.250740716	0.412	0.402	1	2
NPIPB4	0.003987418	-0.291424603	0.292	0.294	1	2
ILF3	0.004020048	-0.325611735	0.235	0.246	1	2
CLIC4	0.004235886	-0.380236611	0.422	0.404	1	2
CREM	0.004277652	-0.278947313	0.148	0.165	1	2
IL4R	0.004504876	-0.320296951	0.201	0.216	1	2
BTAF1	0.004756001	-0.312828978	0.365	0.354	1	2
SERINC5	0.004785163	-0.393702136	0.392	0.382	1	2
SDK1	0.004791526	-0.261127164	0.229	0.249	1	2
DDX24	0.004903941	-0.300201842	0.314	0.316	1	2
MAP2K3	0.005061872	-0.271118759	0.1	0.118	1	2
XPR1	0.005439017	-0.288854128	0.299	0.307	1	2
MSN	0.005611171	-0.30264876	0.334	0.334	1	2
SPARCL1	0.005777328	-0.549624829	0.643	0.572	1	2
RP11-597D13.9	0.005802352	-0.311738542	0.323	0.328	1	2
CTTNBP2	0.005986505	-0.265242812	0.128	0.146	1	2
MXRA7	0.006725291	-0.276516311	0.235	0.247	1	2
ERBB4	0.006818443	-0.261747425	0.092	0.11	1	2
PLXNA4	0.006849266	-0.39510357	0.124	0.141	1	2
YWHAG	0.006885301	-0.30893992	0.183	0.196	1	2
RYBP	0.007265885	-0.262673385	0.166	0.183	1	2
RIMKLB	0.007269892	-0.254327093	0.27	0.277	1	2
AHCYL1	0.007399826	-0.252646307	0.192	0.205	1	2
PLPP3	0.007709336	-0.439267566	0.344	0.343	1	2
JDP2	0.007968229	-0.360875158	0.123	0.139	1	2
NNMT	0.008014963	-0.399373742	0.5	0.464	1	2
SUN1	0.008423381	-0.278005721	0.266	0.272	1	2
GATAD2A	0.008750126	-0.335088429	0.302	0.3	1	2
KIAA0232	0.009580908	-0.278601686	0.373	0.366	1	2
IQSEC1	0.009642734	-0.304054136	0.206	0.217	1	2
