# Supplementary material for: Enhanced fibrotic potential of COL1A1hiNR4A1low fibroblasts in ischemic heart revealed by transcriptional dynamics heterogeneity analysis at both bulk and single-cell levels
Source: Front Cardiovasc Med. 2025 Jan 6;11:1460813. doi: 10.3389/fcvm.2024.1460813 (PMC11743554; doi:10.3389/fcvm.2024.1460813)
Supplement: Supplementary file 4 [file Table1.xlsx]

## Sheet: Table S1. NR4A1 promoter and TC
Supplementary Table 1: Prediction of TCF4 and NR4A1 Promoter Binding
Matrix ID	Name	Score	Relative score	Sequence ID	Start	End	Strand	Predicted sequence
MA0830.3	MA0830.3.TCF4	12.2362	0.959133	NC_000012.12:52022832-52024832	605	612	-	CCACCTGC
MA0830.2	MA0830.2.TCF4	12.177	0.918117	NC_000012.12:52022832-52024832	602	614	-	TGCCACCTGCTTC
MA0830.2	MA0830.2.TCF4	11.6719	0.907881	NC_000012.12:52022832-52024832	320	332	-	CTCCACCTGTCCC
MA0830.1	MA0830.1.TCF4	10.8969	0.954084	NC_000012.12:52022832-52024832	322	331	-	TCCACCTGTC
MA0830.1	MA0830.1.TCF4	10.0043	0.940434	NC_000012.12:52022832-52024832	604	613	-	GCCACCTGCT
MA0830.3	MA0830.3.TCF4	9.83716	0.906444	NC_000012.12:52022832-52024832	323	330	-	CCACCTGT
MA0830.3	MA0830.3.TCF4	9.75858	0.904718	NC_000012.12:52022832-52024832	1140	1147	+	GCGCCTGC
MA0830.2	MA0830.2.TCF4	9.17338	0.857254	NC_000012.12:52022832-52024832	1138	1150	+	ATGCGCCTGCAGG
MA0830.2	MA0830.2.TCF4	9.10487	0.855866	NC_000012.12:52022832-52024832	326	338	-	CAGCACCTCCACC
MA0830.3	MA0830.3.TCF4	8.48673	0.876785	NC_000012.12:52022832-52024832	329	336	-	GCACCTCC
MA0830.2	MA0830.2.TCF4	8.46289	0.842858	NC_000012.12:52022832-52024832	876	888	+	CTCCTCCTGCCCC
MA0830.2	MA0830.2.TCF4	7.5647	0.824658	NC_000012.12:52022832-52024832	1087	1099	+	CGGCTCCTGGACC
MA0830.2	MA0830.2.TCF4	7.56331	0.824629	NC_000012.12:52022832-52024832	163	175	+	CAGCCCCTGTCGT
MA0830.3	MA0830.3.TCF4	6.65517	0.83656	NC_000012.12:52022832-52024832	1089	1096	+	GCTCCTGG
MA0830.3	MA0830.3.TCF4	6.62817	0.835967	NC_000012.12:52022832-52024832	878	885	+	CCTCCTGC
MA0830.3	MA0830.3.TCF4	6.37868	0.830487	NC_000012.12:52022832-52024832	165	172	+	GCCCCTGT
MA0830.1	MA0830.1.TCF4	5.63683	0.873639	NC_000012.12:52022832-52024832	2	11	-	TACACCAGGA
MA0830.3	MA0830.3.TCF4	5.46781	0.810482	NC_000012.12:52022832-52024832	816	823	-	TCACCGGC
MA0830.3	MA0830.3.TCF4	5.39693	0.808926	NC_000012.12:52022832-52024832	826	833	+	TCCCCTGC
MA0830.3	MA0830.3.TCF4	5.39693	0.808926	NC_000012.12:52022832-52024832	863	870	+	TCCCCTGC
MA0830.3	MA0830.3.TCF4	5.39693	0.808926	NC_000012.12:52022832-52024832	245	252	-	TCCCCTGC
MA0830.3	MA0830.3.TCF4	5.35337	0.807969	NC_000012.12:52022832-52024832	1561	1568	-	GCACTTGG
MA0830.3	MA0830.3.TCF4	5.32804	0.807413	NC_000012.12:52022832-52024832	197	204	-	GCCCCTGA
MA0830.3	MA0830.3.TCF4	5.1059	0.802534	NC_000012.12:52022832-52024832	1426	1433	+	TCACCTCC
MA0830.3	MA0830.3.TCF4	5.08325	0.802037	NC_000012.12:52022832-52024832	1099	1106	+	CCCCCTGG
MA0830.1	MA0830.1.TCF4	4.44462	0.855405	NC_000012.12:52022832-52024832	1949	1958	+	CAAACCTGGA
MA0830.1	MA0830.1.TCF4	4.22236	0.852006	NC_000012.12:52022832-52024832	698	707	+	CACACCGGGA
MA0830.1	MA0830.1.TCF4	4.12176	0.850467	NC_000012.12:52022832-52024832	328	337	-	AGCACCTCCA
MA0830.1	MA0830.1.TCF4	4.06338	0.849575	NC_000012.12:52022832-52024832	1139	1148	+	TGCGCCTGCA
MA0830.1	MA0830.1.TCF4	4.02006	0.848912	NC_000012.12:52022832-52024832	604	613	+	AGCAGGTGGC
MA0830.1	MA0830.1.TCF4	3.72123	0.844342	NC_000012.12:52022832-52024832	1560	1569	-	AGCACTTGGA
MA0830.1	MA0830.1.TCF4	3.57628	0.842125	NC_000012.12:52022832-52024832	164	173	+	AGCCCCTGTC
MA0830.1	MA0830.1.TCF4	2.71804	0.828999	NC_000012.12:52022832-52024832	322	331	+	GACAGGTGGA
MA0830.1	MA0830.1.TCF4	2.57974	0.826884	NC_000012.12:52022832-52024832	1088	1097	+	GGCTCCTGGA
MA0830.1	MA0830.1.TCF4	2.57071	0.826746	NC_000012.12:52022832-52024832	1098	1107	+	CCCCCCTGGA
MA0830.1	MA0830.1.TCF4	2.5608	0.826594	NC_000012.12:52022832-52024832	865	874	-	AGCAGCAGGG
MA0830.1	MA0830.1.TCF4	2.43871	0.824727	NC_000012.12:52022832-52024832	520	529	+	CCCTCCTGGG
MA0830.1	MA0830.1.TCF4	1.97177	0.817586	NC_000012.12:52022832-52024832	877	886	+	TCCTCCTGCC
MA0830.1	MA0830.1.TCF4	0.997829	0.802691	NC_000012.12:52022832-52024832	81	90	+	CACATCTATG
MA0830.1	MA0830.1.TCF4	0.9752	0.802345	NC_000012.12:52022832-52024832	1180	1189	-	CACGGCTGGG
MA0830.1	MA0830.1.TCF4	0.967483	0.802227	NC_000012.12:52022832-52024832	237	246	+	CACAGCCGGC
MA0830.1	MA0830.1.TCF4	0.918596	0.801479	NC_000012.12:52022832-52024832	1736	1745	-	AGTAGCTGGG
MA0830.1	MA0830.1.TCF4	0.844848	0.800351	NC_000012.12:52022832-52024832	1441	1450	+	ATCACATGCA
MA0830.1	MA0830.1.TCF4	0.841391	0.800298	NC_000012.12:52022832-52024832	773	782	+	CGCCTCTGCA
MA0830.1	MA0830.1.TCF4	0.841391	0.800298	NC_000012.12:52022832-52024832	506	515	-	CGCCTCTGCA
