# Supplementary material for: Enhanced fibrotic potential of COL1A1hiNR4A1low fibroblasts in ischemic heart revealed by transcriptional dynamics heterogeneity analysis at both bulk and single-cell levels
Source: Front Cardiovasc Med. 2025 Jan 6;11:1460813. doi: 10.3389/fcvm.2024.1460813 (PMC11743554; doi:10.3389/fcvm.2024.1460813)
Supplement: Supplementary file 5 [file Table2.xlsx]

## Sheet: Sheet1
	Supplementary Table 2:Primer sequences for the 10 featured genes
gene	Forward	Reverse
COL1A2	GGTCCAAGAGGAGAACGTGG	GGGACCTCGGCTTCCAATAG
EDNRA	CTCAACGCCACGACCAAGTT	GCAAGCTCCCATTCCTTCTG
PCOLCE2	CACCACCACATTCCCCGTAA	GGTTGCCCTCCCGGTATATG
PCSK6	TATGGATTTGGCTTGGTGGATG	GGCTCCATTCTTTCAACTTTCC
CRISPLD2	ACCGGAAGCCCTTTACTGTG	CGGATGTAGGACGGAATGGG
CRYAB	CTTCGGAGAGCACCTGTTGG	GAGAGAAGTGCTTCACGTCCA
TGFBR3	CGGCTTTGGAAAAGAGAGTG	CAGGAGGAATGGTGTGGACT
CDH19	GGCTCAGAGAGCAGTACCAT	AAGTCAGATCTTAGCCGTCCA
LMCD1	CCTGGAAGATGATCGGAAAA	TGATGGTGTCAAAGGTGGGA
FKBP5	TCCTTGTCAGCGTGTGTACC	GAGCGAGGTATCTGCCTGTC
